# Supplementary material for: Comparative genomic analysis of Shiga toxin-producing and non-Shiga toxin-producing Escherichia coli O157 isolated from outbreaks in Korea
Source: Gut Pathog. 2017 Feb 6;9:7. doi: 10.1186/s13099-017-0156-2 (PMC5292798; doi:10.1186/s13099-017-0156-2)
Supplement: Supplementary file 1 — Additional file 1: Table S1. Selected genes from NCCP15739 and NCCP15738 for functional annotation clustering. [file 13099_2017_156_MOESM1_ESM.xlsx]

## Sheet: Sheet1
Table S1. Selected genes from NCCP15738 and NCCP15739 for functional annotation clustering
Number	NCCP15738	NCCP15739
1	fig|562.1020.peg.5	fig|562.1019.peg.7
2	fig|562.1020.peg.31	fig|562.1019.peg.17
3	fig|562.1020.peg.44	fig|562.1019.peg.26
4	fig|562.1020.peg.66	fig|562.1019.peg.39
5	fig|562.1020.peg.69	fig|562.1019.peg.43
6	fig|562.1020.peg.86	fig|562.1019.peg.49
7	fig|562.1020.peg.114	fig|562.1019.peg.99
8	fig|562.1020.peg.139	fig|562.1019.peg.109
9	fig|562.1020.peg.143	fig|562.1019.peg.122
10	fig|562.1020.peg.171	fig|562.1019.peg.126
11	fig|562.1020.peg.188	fig|562.1019.peg.152
12	fig|562.1020.peg.196	fig|562.1019.peg.199
13	fig|562.1020.peg.221	fig|562.1019.peg.202
14	fig|562.1020.peg.223	fig|562.1019.peg.245
15	fig|562.1020.peg.224	fig|562.1019.peg.254
16	fig|562.1020.peg.225	fig|562.1019.peg.273
17	fig|562.1020.peg.229	fig|562.1019.peg.288
18	fig|562.1020.peg.235	fig|562.1019.peg.293
19	fig|562.1020.peg.239	fig|562.1019.peg.299
20	fig|562.1020.peg.240	fig|562.1019.peg.351
21	fig|562.1020.peg.241	fig|562.1019.peg.368
22	fig|562.1020.peg.242	fig|562.1019.peg.376
23	fig|562.1020.peg.243	fig|562.1019.peg.401
24	fig|562.1020.peg.244	fig|562.1019.peg.418
25	fig|562.1020.peg.245	fig|562.1019.peg.423
26	fig|562.1020.peg.246	fig|562.1019.peg.429
27	fig|562.1020.peg.247	fig|562.1019.peg.431
28	fig|562.1020.peg.248	fig|562.1019.peg.433
29	fig|562.1020.peg.249	fig|562.1019.peg.445
30	fig|562.1020.peg.250	fig|562.1019.peg.463
31	fig|562.1020.peg.251	fig|562.1019.peg.481
32	fig|562.1020.peg.252	fig|562.1019.peg.495
33	fig|562.1020.peg.253	fig|562.1019.peg.519
34	fig|562.1020.peg.254	fig|562.1019.peg.548
35	fig|562.1020.peg.255	fig|562.1019.peg.565
36	fig|562.1020.peg.256	fig|562.1019.peg.568
37	fig|562.1020.peg.258	fig|562.1019.peg.585
38	fig|562.1020.peg.276	fig|562.1019.peg.589
39	fig|562.1020.peg.291	fig|562.1019.peg.593
40	fig|562.1020.peg.338	fig|562.1019.peg.610
41	fig|562.1020.peg.345	fig|562.1019.peg.615
42	fig|562.1020.peg.346	fig|562.1019.peg.628
43	fig|562.1020.peg.357	fig|562.1019.peg.631
44	fig|562.1020.peg.438	fig|562.1019.peg.634
45	fig|562.1020.peg.443	fig|562.1019.peg.673
46	fig|562.1020.peg.444	fig|562.1019.peg.691
47	fig|562.1020.peg.447	fig|562.1019.peg.702
48	fig|562.1020.peg.471	fig|562.1019.peg.705
49	fig|562.1020.peg.472	fig|562.1019.peg.718
50	fig|562.1020.peg.479	fig|562.1019.peg.737
51	fig|562.1020.peg.488	fig|562.1019.peg.757
52	fig|562.1020.peg.497	fig|562.1019.peg.766
53	fig|562.1020.peg.501	fig|562.1019.peg.778
54	fig|562.1020.peg.502	fig|562.1019.peg.781
55	fig|562.1020.peg.503	fig|562.1019.peg.795
56	fig|562.1020.peg.504	fig|562.1019.peg.797
57	fig|562.1020.peg.505	fig|562.1019.peg.799
58	fig|562.1020.peg.507	fig|562.1019.peg.810
59	fig|562.1020.peg.509	fig|562.1019.peg.818
60	fig|562.1020.peg.510	fig|562.1019.peg.823
61	fig|562.1020.peg.512	fig|562.1019.peg.834
62	fig|562.1020.peg.513	fig|562.1019.peg.835
63	fig|562.1020.peg.514	fig|562.1019.peg.838
64	fig|562.1020.peg.516	fig|562.1019.peg.864
65	fig|562.1020.peg.517	fig|562.1019.peg.868
66	fig|562.1020.peg.518	fig|562.1019.peg.890
67	fig|562.1020.peg.543	fig|562.1019.peg.908
68	fig|562.1020.peg.563	fig|562.1019.peg.915
69	fig|562.1020.peg.583	fig|562.1019.peg.920
70	fig|562.1020.peg.590	fig|562.1019.peg.925
71	fig|562.1020.peg.596	fig|562.1019.peg.927
72	fig|562.1020.peg.611	fig|562.1019.peg.941
73	fig|562.1020.peg.626	fig|562.1019.peg.947
74	fig|562.1020.peg.635	fig|562.1019.peg.955
75	fig|562.1020.peg.641	fig|562.1019.peg.980
76	fig|562.1020.peg.667	fig|562.1019.peg.992
77	fig|562.1020.peg.668	fig|562.1019.peg.1010
78	fig|562.1020.peg.693	fig|562.1019.peg.1031
79	fig|562.1020.peg.713	fig|562.1019.peg.1032
80	fig|562.1020.peg.720	fig|562.1019.peg.1038
81	fig|562.1020.peg.792	fig|562.1019.peg.1069
82	fig|562.1020.peg.801	fig|562.1019.peg.1093
83	fig|562.1020.peg.802	fig|562.1019.peg.1099
84	fig|562.1020.peg.807	fig|562.1019.peg.1104
85	fig|562.1020.peg.811	fig|562.1019.peg.1118
86	fig|562.1020.peg.815	fig|562.1019.peg.1218
87	fig|562.1020.peg.816	fig|562.1019.peg.1221
88	fig|562.1020.peg.823	fig|562.1019.peg.1251
89	fig|562.1020.peg.828	fig|562.1019.peg.1300
90	fig|562.1020.peg.831	fig|562.1019.peg.1310
91	fig|562.1020.peg.833	fig|562.1019.peg.1323
92	fig|562.1020.peg.834	fig|562.1019.peg.1347
93	fig|562.1020.peg.859	fig|562.1019.peg.1363
94	fig|562.1020.peg.864	fig|562.1019.peg.1364
95	fig|562.1020.peg.876	fig|562.1019.peg.1388
96	fig|562.1020.peg.881	fig|562.1019.peg.1400
97	fig|562.1020.peg.889	fig|562.1019.peg.1402
98	fig|562.1020.peg.908	fig|562.1019.peg.1414
99	fig|562.1020.peg.916	fig|562.1019.peg.1418
100	fig|562.1020.peg.943	fig|562.1019.peg.1423
101	fig|562.1020.peg.945	fig|562.1019.peg.1432
102	fig|562.1020.peg.946	fig|562.1019.peg.1445
103	fig|562.1020.peg.947	fig|562.1019.peg.1449
104	fig|562.1020.peg.949	fig|562.1019.peg.1462
105	fig|562.1020.peg.957	fig|562.1019.peg.1477
106	fig|562.1020.peg.959	fig|562.1019.peg.1489
107	fig|562.1020.peg.968	fig|562.1019.peg.1494
108	fig|562.1020.peg.970	fig|562.1019.peg.1529
109	fig|562.1020.peg.972	fig|562.1019.peg.1536
110	fig|562.1020.peg.984	fig|562.1019.peg.1592
111	fig|562.1020.peg.996	fig|562.1019.peg.1624
112	fig|562.1020.peg.1035	fig|562.1019.peg.1625
113	fig|562.1020.peg.1056	fig|562.1019.peg.1652
114	fig|562.1020.peg.1060	fig|562.1019.peg.1657
115	fig|562.1020.peg.1065	fig|562.1019.peg.1665
116	fig|562.1020.peg.1073	fig|562.1019.peg.1672
117	fig|562.1020.peg.1109	fig|562.1019.peg.1685
118	fig|562.1020.peg.1110	fig|562.1019.peg.1722
119	fig|562.1020.peg.1119	fig|562.1019.peg.1728
120	fig|562.1020.peg.1120	fig|562.1019.peg.1740
121	fig|562.1020.peg.1128	fig|562.1019.peg.1767
122	fig|562.1020.peg.1130	fig|562.1019.peg.1774
123	fig|562.1020.peg.1131	fig|562.1019.peg.1807
124	fig|562.1020.peg.1152	fig|562.1019.peg.1824
125	fig|562.1020.peg.1157	fig|562.1019.peg.1835
126	fig|562.1020.peg.1180	fig|562.1019.peg.1848
127	fig|562.1020.peg.1181	fig|562.1019.peg.1884
128	fig|562.1020.peg.1182	fig|562.1019.peg.1891
129	fig|562.1020.peg.1183	fig|562.1019.peg.1899
130	fig|562.1020.peg.1185	fig|562.1019.peg.1907
131	fig|562.1020.peg.1186	fig|562.1019.peg.1909
132	fig|562.1020.peg.1187	fig|562.1019.peg.1916
133	fig|562.1020.peg.1188	fig|562.1019.peg.1942
134	fig|562.1020.peg.1189	fig|562.1019.peg.1950
135	fig|562.1020.peg.1190	fig|562.1019.peg.1960
136	fig|562.1020.peg.1191	fig|562.1019.peg.1970
137	fig|562.1020.peg.1206	fig|562.1019.peg.2003
138	fig|562.1020.peg.1220	fig|562.1019.peg.2041
139	fig|562.1020.peg.1238	fig|562.1019.peg.2046
140	fig|562.1020.peg.1259	fig|562.1019.peg.2067
141	fig|562.1020.peg.1265	fig|562.1019.peg.2075
142	fig|562.1020.peg.1267	fig|562.1019.peg.2080
143	fig|562.1020.peg.1296	fig|562.1019.peg.2091
144	fig|562.1020.peg.1297	fig|562.1019.peg.2093
145	fig|562.1020.peg.1301	fig|562.1019.peg.2099
146	fig|562.1020.peg.1302	fig|562.1019.peg.2127
147	fig|562.1020.peg.1306	fig|562.1019.peg.2130
148	fig|562.1020.peg.1307	fig|562.1019.peg.2133
149	fig|562.1020.peg.1308	fig|562.1019.peg.2136
150	fig|562.1020.peg.1309	fig|562.1019.peg.2175
151	fig|562.1020.peg.1310	fig|562.1019.peg.2191
152	fig|562.1020.peg.1318	fig|562.1019.peg.2202
153	fig|562.1020.peg.1326	fig|562.1019.peg.2238
154	fig|562.1020.peg.1329	fig|562.1019.peg.2239
155	fig|562.1020.peg.1339	fig|562.1019.peg.2279
156	fig|562.1020.peg.1348	fig|562.1019.peg.2293
157	fig|562.1020.peg.1378	fig|562.1019.peg.2299
158	fig|562.1020.peg.1381	fig|562.1019.peg.2300
159	fig|562.1020.peg.1387	fig|562.1019.peg.2303
160	fig|562.1020.peg.1393	fig|562.1019.peg.2307
161	fig|562.1020.peg.1404	fig|562.1019.peg.2314
162	fig|562.1020.peg.1406	fig|562.1019.peg.2371
163	fig|562.1020.peg.1409	fig|562.1019.peg.2389
164	fig|562.1020.peg.1421	fig|562.1019.peg.2392
165	fig|562.1020.peg.1427	fig|562.1019.peg.2398
166	fig|562.1020.peg.1435	fig|562.1019.peg.2414
167	fig|562.1020.peg.1440	fig|562.1019.peg.2415
168	fig|562.1020.peg.1448	fig|562.1019.peg.2416
169	fig|562.1020.peg.1455	fig|562.1019.peg.2432
170	fig|562.1020.peg.1462	fig|562.1019.peg.2437
171	fig|562.1020.peg.1466	fig|562.1019.peg.2446
172	fig|562.1020.peg.1480	fig|562.1019.peg.2456
173	fig|562.1020.peg.1481	fig|562.1019.peg.2464
174	fig|562.1020.peg.1482	fig|562.1019.peg.2504
175	fig|562.1020.peg.1483	fig|562.1019.peg.2522
176	fig|562.1020.peg.1484	fig|562.1019.peg.2529
177	fig|562.1020.peg.1485	fig|562.1019.peg.2535
178	fig|562.1020.peg.1486	fig|562.1019.peg.2541
179	fig|562.1020.peg.1487	fig|562.1019.peg.2543
180	fig|562.1020.peg.1488	fig|562.1019.peg.2551
181	fig|562.1020.peg.1521	fig|562.1019.peg.2555
182	fig|562.1020.peg.1537	fig|562.1019.peg.2565
183	fig|562.1020.peg.1538	fig|562.1019.peg.2571
184	fig|562.1020.peg.1562	fig|562.1019.peg.2584
185	fig|562.1020.peg.1565	fig|562.1019.peg.2593
186	fig|562.1020.peg.1575	fig|562.1019.peg.2607
187	fig|562.1020.peg.1577	fig|562.1019.peg.2630
188	fig|562.1020.peg.1590	fig|562.1019.peg.2636
189	fig|562.1020.peg.1594	fig|562.1019.peg.2637
190	fig|562.1020.peg.1622	fig|562.1019.peg.2650
191	fig|562.1020.peg.1630	fig|562.1019.peg.2651
192	fig|562.1020.peg.1638	fig|562.1019.peg.2653
193	fig|562.1020.peg.1673	fig|562.1019.peg.2657
194	fig|562.1020.peg.1790	fig|562.1019.peg.2665
195	fig|562.1020.peg.1795	fig|562.1019.peg.2677
196	fig|562.1020.peg.1835	fig|562.1019.peg.2679
197	fig|562.1020.peg.1843	fig|562.1019.peg.2681
198	fig|562.1020.peg.1862	fig|562.1019.peg.2683
199	fig|562.1020.peg.1865	fig|562.1019.peg.2685
200	fig|562.1020.peg.1866	fig|562.1019.peg.2686
201	fig|562.1020.peg.1867	fig|562.1019.peg.2688
202	fig|562.1020.peg.1877	fig|562.1019.peg.2694
203	fig|562.1020.peg.1891	fig|562.1019.peg.2699
204	fig|562.1020.peg.1893	fig|562.1019.peg.2700
205	fig|562.1020.peg.1896	fig|562.1019.peg.2707
206	fig|562.1020.peg.1900	fig|562.1019.peg.2718
207	fig|562.1020.peg.1902	fig|562.1019.peg.2742
208	fig|562.1020.peg.1903	fig|562.1019.peg.2751
209	fig|562.1020.peg.1904	fig|562.1019.peg.2757
210	fig|562.1020.peg.1905	fig|562.1019.peg.2769
211	fig|562.1020.peg.1907	fig|562.1019.peg.2780
212	fig|562.1020.peg.1908	fig|562.1019.peg.2782
213	fig|562.1020.peg.1909	fig|562.1019.peg.2787
214	fig|562.1020.peg.1910	fig|562.1019.peg.2800
215	fig|562.1020.peg.1911	fig|562.1019.peg.2809
216	fig|562.1020.peg.1912	fig|562.1019.peg.2816
217	fig|562.1020.peg.1913	fig|562.1019.peg.2821
218	fig|562.1020.peg.1915	fig|562.1019.peg.2879
219	fig|562.1020.peg.1916	fig|562.1019.peg.2885
220	fig|562.1020.peg.1917	fig|562.1019.peg.2887
221	fig|562.1020.peg.1918	fig|562.1019.peg.2899
222	fig|562.1020.peg.1952	fig|562.1019.peg.2903
223	fig|562.1020.peg.1954	fig|562.1019.peg.2912
224	fig|562.1020.peg.1987	fig|562.1019.peg.2931
225	fig|562.1020.peg.1988	fig|562.1019.peg.2937
226	fig|562.1020.peg.1998	fig|562.1019.peg.2943
227	fig|562.1020.peg.2014	fig|562.1019.peg.2949
228	fig|562.1020.peg.2026	fig|562.1019.peg.2975
229	fig|562.1020.peg.2028	fig|562.1019.peg.3005
230	fig|562.1020.peg.2045	fig|562.1019.peg.3060
231	fig|562.1020.peg.2085	fig|562.1019.peg.3064
232	fig|562.1020.peg.2092	fig|562.1019.peg.3108
233	fig|562.1020.peg.2123	fig|562.1019.peg.3115
234	fig|562.1020.peg.2142	fig|562.1019.peg.3116
235	fig|562.1020.peg.2150	fig|562.1019.peg.3118
236	fig|562.1020.peg.2155	fig|562.1019.peg.3119
237	fig|562.1020.peg.2199	fig|562.1019.peg.3120
238	fig|562.1020.peg.2201	fig|562.1019.peg.3121
239	fig|562.1020.peg.2220	fig|562.1019.peg.3122
240	fig|562.1020.peg.2223	fig|562.1019.peg.3123
241	fig|562.1020.peg.2255	fig|562.1019.peg.3124
242	fig|562.1020.peg.2259	fig|562.1019.peg.3125
243	fig|562.1020.peg.2292	fig|562.1019.peg.3126
244	fig|562.1020.peg.2307	fig|562.1019.peg.3127
245	fig|562.1020.peg.2319	fig|562.1019.peg.3129
246	fig|562.1020.peg.2321	fig|562.1019.peg.3130
247	fig|562.1020.peg.2357	fig|562.1019.peg.3131
248	fig|562.1020.peg.2405	fig|562.1019.peg.3132
249	fig|562.1020.peg.2411	fig|562.1019.peg.3133
250	fig|562.1020.peg.2426	fig|562.1019.peg.3134
251	fig|562.1020.peg.2460	fig|562.1019.peg.3135
252	fig|562.1020.peg.2461	fig|562.1019.peg.3136
253	fig|562.1020.peg.2462	fig|562.1019.peg.3137
254	fig|562.1020.peg.2463	fig|562.1019.peg.3138
255	fig|562.1020.peg.2464	fig|562.1019.peg.3139
256	fig|562.1020.peg.2465	fig|562.1019.peg.3140
257	fig|562.1020.peg.2466	fig|562.1019.peg.3141
258	fig|562.1020.peg.2467	fig|562.1019.peg.3142
259	fig|562.1020.peg.2468	fig|562.1019.peg.3143
260	fig|562.1020.peg.2469	fig|562.1019.peg.3144
261	fig|562.1020.peg.2470	fig|562.1019.peg.3145
262	fig|562.1020.peg.2471	fig|562.1019.peg.3146
263	fig|562.1020.peg.2472	fig|562.1019.peg.3147
264	fig|562.1020.peg.2473	fig|562.1019.peg.3148
265	fig|562.1020.peg.2474	fig|562.1019.peg.3149
266	fig|562.1020.peg.2475	fig|562.1019.peg.3150
267	fig|562.1020.peg.2476	fig|562.1019.peg.3151
268	fig|562.1020.peg.2477	fig|562.1019.peg.3152
269	fig|562.1020.peg.2478	fig|562.1019.peg.3153
270	fig|562.1020.peg.2479	fig|562.1019.peg.3154
271	fig|562.1020.peg.2481	fig|562.1019.peg.3155
272	fig|562.1020.peg.2482	fig|562.1019.peg.3156
273	fig|562.1020.peg.2483	fig|562.1019.peg.3157
274	fig|562.1020.peg.2487	fig|562.1019.peg.3171
275	fig|562.1020.peg.2490	fig|562.1019.peg.3182
276	fig|562.1020.peg.2491	fig|562.1019.peg.3201
277	fig|562.1020.peg.2492	fig|562.1019.peg.3202
278	fig|562.1020.peg.2493	fig|562.1019.peg.3203
279	fig|562.1020.peg.2498	fig|562.1019.peg.3204
280	fig|562.1020.peg.2504	fig|562.1019.peg.3205
281	fig|562.1020.peg.2505	fig|562.1019.peg.3206
282	fig|562.1020.peg.2506	fig|562.1019.peg.3207
283	fig|562.1020.peg.2507	fig|562.1019.peg.3208
284	fig|562.1020.peg.2508	fig|562.1019.peg.3209
285	fig|562.1020.peg.2509	fig|562.1019.peg.3210
286	fig|562.1020.peg.2511	fig|562.1019.peg.3211
287	fig|562.1020.peg.2512	fig|562.1019.peg.3212
288	fig|562.1020.peg.2513	fig|562.1019.peg.3215
289	fig|562.1020.peg.2514	fig|562.1019.peg.3216
290	fig|562.1020.peg.2528	fig|562.1019.peg.3217
291	fig|562.1020.peg.2543	fig|562.1019.peg.3218
292	fig|562.1020.peg.2582	fig|562.1019.peg.3219
293	fig|562.1020.peg.2586	fig|562.1019.peg.3220
294	fig|562.1020.peg.2598	fig|562.1019.peg.3221
295	fig|562.1020.peg.2633	fig|562.1019.peg.3222
296	fig|562.1020.peg.2634	fig|562.1019.peg.3227
297	fig|562.1020.peg.2635	fig|562.1019.peg.3228
298	fig|562.1020.peg.2637	fig|562.1019.peg.3229
299	fig|562.1020.peg.2663	fig|562.1019.peg.3232
300	fig|562.1020.peg.2698	fig|562.1019.peg.3233
301	fig|562.1020.peg.2700	fig|562.1019.peg.3234
302	fig|562.1020.peg.2717	fig|562.1019.peg.3235
303	fig|562.1020.peg.2788	fig|562.1019.peg.3236
304	fig|562.1020.peg.2791	fig|562.1019.peg.3237
305	fig|562.1020.peg.2801	fig|562.1019.peg.3247
306	fig|562.1020.peg.2815	fig|562.1019.peg.3249
307	fig|562.1020.peg.2822	fig|562.1019.peg.3310
308	fig|562.1020.peg.2872	fig|562.1019.peg.3311
309	fig|562.1020.peg.2885	fig|562.1019.peg.3312
310	fig|562.1020.peg.2887	fig|562.1019.peg.3313
311	fig|562.1020.peg.2889	fig|562.1019.peg.3314
312	fig|562.1020.peg.2890	fig|562.1019.peg.3315
313	fig|562.1020.peg.2891	fig|562.1019.peg.3316
314	fig|562.1020.peg.2892	fig|562.1019.peg.3317
315	fig|562.1020.peg.2893	fig|562.1019.peg.3318
316	fig|562.1020.peg.2894	fig|562.1019.peg.3319
317	fig|562.1020.peg.2895	fig|562.1019.peg.3320
318	fig|562.1020.peg.2896	fig|562.1019.peg.3321
319	fig|562.1020.peg.2897	fig|562.1019.peg.3322
320	fig|562.1020.peg.2898	fig|562.1019.peg.3324
321	fig|562.1020.peg.2899	fig|562.1019.peg.3325
322	fig|562.1020.peg.2900	fig|562.1019.peg.3326
323	fig|562.1020.peg.2901	fig|562.1019.peg.3327
324	fig|562.1020.peg.2902	fig|562.1019.peg.3328
325	fig|562.1020.peg.2907	fig|562.1019.peg.3329
326	fig|562.1020.peg.2908	fig|562.1019.peg.3330
327	fig|562.1020.peg.2911	fig|562.1019.peg.3331
328	fig|562.1020.peg.2912	fig|562.1019.peg.3332
329	fig|562.1020.peg.2913	fig|562.1019.peg.3333
330	fig|562.1020.peg.2914	fig|562.1019.peg.3334
331	fig|562.1020.peg.2915	fig|562.1019.peg.3335
332	fig|562.1020.peg.2916	fig|562.1019.peg.3337
333	fig|562.1020.peg.2918	fig|562.1019.peg.3338
334	fig|562.1020.peg.2919	fig|562.1019.peg.3386
335	fig|562.1020.peg.2920	fig|562.1019.peg.3397
336	fig|562.1020.peg.2921	fig|562.1019.peg.3420
337	fig|562.1020.peg.2922	fig|562.1019.peg.3423
338	fig|562.1020.peg.2923	fig|562.1019.peg.3459
339	fig|562.1020.peg.2924	fig|562.1019.peg.3473
340	fig|562.1020.peg.2925	fig|562.1019.peg.3474
341	fig|562.1020.peg.2926	fig|562.1019.peg.3485
342	fig|562.1020.peg.2927	fig|562.1019.peg.3489
343	fig|562.1020.peg.2929	fig|562.1019.peg.3493
344	fig|562.1020.peg.2931	fig|562.1019.peg.3496
345	fig|562.1020.peg.2941	fig|562.1019.peg.3506
346	fig|562.1020.peg.2948	fig|562.1019.peg.3522
347	fig|562.1020.peg.2954	fig|562.1019.peg.3535
348	fig|562.1020.peg.2964	fig|562.1019.peg.3537
349	fig|562.1020.peg.2965	fig|562.1019.peg.3549
350	fig|562.1020.peg.2967	fig|562.1019.peg.3553
351	fig|562.1020.peg.2977	fig|562.1019.peg.3557
352	fig|562.1020.peg.3031	fig|562.1019.peg.3578
353	fig|562.1020.peg.3036	fig|562.1019.peg.3598
354	fig|562.1020.peg.3049	fig|562.1019.peg.3601
355	fig|562.1020.peg.3070	fig|562.1019.peg.3602
356	fig|562.1020.peg.3071	fig|562.1019.peg.3622
357	fig|562.1020.peg.3072	fig|562.1019.peg.3637
358	fig|562.1020.peg.3073	fig|562.1019.peg.3654
359	fig|562.1020.peg.3074	fig|562.1019.peg.3656
360	fig|562.1020.peg.3076	fig|562.1019.peg.3658
361	fig|562.1020.peg.3078	fig|562.1019.peg.3697
362	fig|562.1020.peg.3083	fig|562.1019.peg.3705
363	fig|562.1020.peg.3084	fig|562.1019.peg.3708
364	fig|562.1020.peg.3085	fig|562.1019.peg.3709
365	fig|562.1020.peg.3086	fig|562.1019.peg.3722
366	fig|562.1020.peg.3087	fig|562.1019.peg.3724
367	fig|562.1020.peg.3088	fig|562.1019.peg.3758
368	fig|562.1020.peg.3089	fig|562.1019.peg.3765
369	fig|562.1020.peg.3090	fig|562.1019.peg.3766
370	fig|562.1020.peg.3091	fig|562.1019.peg.3796
371	fig|562.1020.peg.3092	fig|562.1019.peg.3850
372	fig|562.1020.peg.3094	fig|562.1019.peg.3851
373	fig|562.1020.peg.3095	fig|562.1019.peg.3861
374	fig|562.1020.peg.3099	fig|562.1019.peg.3862
375	fig|562.1020.peg.3103	fig|562.1019.peg.3863
376	fig|562.1020.peg.3104	fig|562.1019.peg.3864
377	fig|562.1020.peg.3106	fig|562.1019.peg.3865
378	fig|562.1020.peg.3107	fig|562.1019.peg.3866
379	fig|562.1020.peg.3108	fig|562.1019.peg.3867
380	fig|562.1020.peg.3109	fig|562.1019.peg.3868
381	fig|562.1020.peg.3110	fig|562.1019.peg.3869
382	fig|562.1020.peg.3111	fig|562.1019.peg.3870
383	fig|562.1020.peg.3112	fig|562.1019.peg.3871
384	fig|562.1020.peg.3113	fig|562.1019.peg.3872
385	fig|562.1020.peg.3114	fig|562.1019.peg.3873
386	fig|562.1020.peg.3115	fig|562.1019.peg.3874
387	fig|562.1020.peg.3116	fig|562.1019.peg.3875
388	fig|562.1020.peg.3117	fig|562.1019.peg.3876
389	fig|562.1020.peg.3119	fig|562.1019.peg.3877
390	fig|562.1020.peg.3120	fig|562.1019.peg.3878
391	fig|562.1020.peg.3121	fig|562.1019.peg.3879
392	fig|562.1020.peg.3122	fig|562.1019.peg.3880
393	fig|562.1020.peg.3123	fig|562.1019.peg.3881
394	fig|562.1020.peg.3125	fig|562.1019.peg.3882
395	fig|562.1020.peg.3126	fig|562.1019.peg.3883
396	fig|562.1020.peg.3128	fig|562.1019.peg.3884
397	fig|562.1020.peg.3129	fig|562.1019.peg.3885
398	fig|562.1020.peg.3130	fig|562.1019.peg.3889
399	fig|562.1020.peg.3132	fig|562.1019.peg.3908
400	fig|562.1020.peg.3133	fig|562.1019.peg.3927
401	fig|562.1020.peg.3136	fig|562.1019.peg.3949
402	fig|562.1020.peg.3145	fig|562.1019.peg.3982
403	fig|562.1020.peg.3146	fig|562.1019.peg.3992
404	fig|562.1020.peg.3147	fig|562.1019.peg.3998
405	fig|562.1020.peg.3148	fig|562.1019.peg.4022
406	fig|562.1020.peg.3149	fig|562.1019.peg.4033
407	fig|562.1020.peg.3161	fig|562.1019.peg.4073
408	fig|562.1020.peg.3165	fig|562.1019.peg.4091
409	fig|562.1020.peg.3166	fig|562.1019.peg.4093
410	fig|562.1020.peg.3175	fig|562.1019.peg.4142
411	fig|562.1020.peg.3180	fig|562.1019.peg.4143
412	fig|562.1020.peg.3201	fig|562.1019.peg.4144
413	fig|562.1020.peg.3236	fig|562.1019.peg.4145
414	fig|562.1020.peg.3242	fig|562.1019.peg.4146
415	fig|562.1020.peg.3247	fig|562.1019.peg.4147
416	fig|562.1020.peg.3255	fig|562.1019.peg.4148
417	fig|562.1020.peg.3259	fig|562.1019.peg.4149
418	fig|562.1020.peg.3271	fig|562.1019.peg.4150
419	fig|562.1020.peg.3272	fig|562.1019.peg.4151
420	fig|562.1020.peg.3287	fig|562.1019.peg.4152
421	fig|562.1020.peg.3299	fig|562.1019.peg.4153
422	fig|562.1020.peg.3300	fig|562.1019.peg.4154
423	fig|562.1020.peg.3301	fig|562.1019.peg.4155
424	fig|562.1020.peg.3302	fig|562.1019.peg.4156
425	fig|562.1020.peg.3330	fig|562.1019.peg.4157
426	fig|562.1020.peg.3337	fig|562.1019.peg.4158
427	fig|562.1020.peg.3348	fig|562.1019.peg.4159
428	fig|562.1020.peg.3400	fig|562.1019.peg.4160
429	fig|562.1020.peg.3416	fig|562.1019.peg.4161
430	fig|562.1020.peg.3418	fig|562.1019.peg.4162
431	fig|562.1020.peg.3419	fig|562.1019.peg.4183
432	fig|562.1020.peg.3438	fig|562.1019.peg.4188
433	fig|562.1020.peg.3444	fig|562.1019.peg.4192
434	fig|562.1020.peg.3454	fig|562.1019.peg.4201
435	fig|562.1020.peg.3464	fig|562.1019.peg.4204
436	fig|562.1020.peg.3470	fig|562.1019.peg.4220
437	fig|562.1020.peg.3501	fig|562.1019.peg.4224
438	fig|562.1020.peg.3523	fig|562.1019.peg.4225
439	fig|562.1020.peg.3531	fig|562.1019.peg.4226
440	fig|562.1020.peg.3532	fig|562.1019.peg.4227
441	fig|562.1020.peg.3533	fig|562.1019.peg.4228
442	fig|562.1020.peg.3535	fig|562.1019.peg.4229
443	fig|562.1020.peg.3537	fig|562.1019.peg.4230
444	fig|562.1020.peg.3542	fig|562.1019.peg.4231
445	fig|562.1020.peg.3566	fig|562.1019.peg.4232
446	fig|562.1020.peg.3567	fig|562.1019.peg.4233
447	fig|562.1020.peg.3568	fig|562.1019.peg.4234
448	fig|562.1020.peg.3570	fig|562.1019.peg.4235
449	fig|562.1020.peg.3572	fig|562.1019.peg.4236
450	fig|562.1020.peg.3573	fig|562.1019.peg.4237
451	fig|562.1020.peg.3574	fig|562.1019.peg.4286
452	fig|562.1020.peg.3575	fig|562.1019.peg.4299
453	fig|562.1020.peg.3576	fig|562.1019.peg.4345
454	fig|562.1020.peg.3577	fig|562.1019.peg.4346
455	fig|562.1020.peg.3578	fig|562.1019.peg.4372
456	fig|562.1020.peg.3579	fig|562.1019.peg.4394
457	fig|562.1020.peg.3580	fig|562.1019.peg.4401
458	fig|562.1020.peg.3583	fig|562.1019.peg.4414
459	fig|562.1020.peg.3584	fig|562.1019.peg.4460
460	fig|562.1020.peg.3585	fig|562.1019.peg.4482
461	fig|562.1020.peg.3586	fig|562.1019.peg.4491
462	fig|562.1020.peg.3587	fig|562.1019.peg.4499
463	fig|562.1020.peg.3588	fig|562.1019.peg.4500
464	fig|562.1020.peg.3589	fig|562.1019.peg.4508
465	fig|562.1020.peg.3590	fig|562.1019.peg.4511
466	fig|562.1020.peg.3591	fig|562.1019.peg.4517
467	fig|562.1020.peg.3592	fig|562.1019.peg.4518
468	fig|562.1020.peg.3593	fig|562.1019.peg.4519
469	fig|562.1020.peg.3594	fig|562.1019.peg.4520
470	fig|562.1020.peg.3595	fig|562.1019.peg.4521
471	fig|562.1020.peg.3596	fig|562.1019.peg.4541
472	fig|562.1020.peg.3597	fig|562.1019.peg.4578
473	fig|562.1020.peg.3598	fig|562.1019.peg.4603
474	fig|562.1020.peg.3599	fig|562.1019.peg.4638
475	fig|562.1020.peg.3605	fig|562.1019.peg.4713
476	fig|562.1020.peg.3609	fig|562.1019.peg.4722
477	fig|562.1020.peg.3610	fig|562.1019.peg.4738
478	fig|562.1020.peg.3616	fig|562.1019.peg.4741
479	fig|562.1020.peg.3627	fig|562.1019.peg.4758
480	fig|562.1020.peg.3628	fig|562.1019.peg.4759
481	fig|562.1020.peg.3633	fig|562.1019.peg.4765
482	fig|562.1020.peg.3634	fig|562.1019.peg.4766
483	fig|562.1020.peg.3635	fig|562.1019.peg.4767
484	fig|562.1020.peg.3636	fig|562.1019.peg.4768
485	fig|562.1020.peg.3637	fig|562.1019.peg.4769
486	fig|562.1020.peg.3638	fig|562.1019.peg.4770
487	fig|562.1020.peg.3639	fig|562.1019.peg.4772
488	fig|562.1020.peg.3640	fig|562.1019.peg.4773
489	fig|562.1020.peg.3641	fig|562.1019.peg.4785
490	fig|562.1020.peg.3642	fig|562.1019.peg.4794
491	fig|562.1020.peg.3643	fig|562.1019.peg.4795
492	fig|562.1020.peg.3644	fig|562.1019.peg.4803
493	fig|562.1020.peg.3645	fig|562.1019.peg.4805
494	fig|562.1020.peg.3646	fig|562.1019.peg.4806
495	fig|562.1020.peg.3647	fig|562.1019.peg.4855
496	fig|562.1020.peg.3648	fig|562.1019.peg.4888
497	fig|562.1020.peg.3649	fig|562.1019.peg.4890
498	fig|562.1020.peg.3650	fig|562.1019.peg.4901
499	fig|562.1020.peg.3651	fig|562.1019.peg.4902
500	fig|562.1020.peg.3652	fig|562.1019.peg.4915
501	fig|562.1020.peg.3653	fig|562.1019.peg.4945
502	fig|562.1020.peg.3656	fig|562.1019.peg.4954
503	fig|562.1020.peg.3659	fig|562.1019.peg.4972
504	fig|562.1020.peg.3679	fig|562.1019.peg.4981
505	fig|562.1020.peg.3680	fig|562.1019.peg.4988
506	fig|562.1020.peg.3681	fig|562.1019.peg.4989
507	fig|562.1020.peg.3682	fig|562.1019.peg.4991
508	fig|562.1020.peg.3683	fig|562.1019.peg.4992
509	fig|562.1020.peg.3684	fig|562.1019.peg.4993
510	fig|562.1020.peg.3685	fig|562.1019.peg.4994
511	fig|562.1020.peg.3686	fig|562.1019.peg.4999
512	fig|562.1020.peg.3687	fig|562.1019.peg.5004
513	fig|562.1020.peg.3688	fig|562.1019.peg.5005
514	fig|562.1020.peg.3689	fig|562.1019.peg.5006
515	fig|562.1020.peg.3693	fig|562.1019.peg.5011
516	fig|562.1020.peg.3728	fig|562.1019.peg.5025
517	fig|562.1020.peg.3734	fig|562.1019.peg.5036
518	fig|562.1020.peg.3739	fig|562.1019.peg.5043
519	fig|562.1020.peg.3755	fig|562.1019.peg.5067
520	fig|562.1020.peg.3765	fig|562.1019.peg.5090
521	fig|562.1020.peg.3768	fig|562.1019.peg.5096
522	fig|562.1020.peg.3776	fig|562.1019.peg.5108
523	fig|562.1020.peg.3785	fig|562.1019.peg.5148
524	fig|562.1020.peg.3874	fig|562.1019.peg.5151
525	fig|562.1020.peg.3888	fig|562.1019.peg.5162
526	fig|562.1020.peg.3905	fig|562.1019.peg.5173
527	fig|562.1020.peg.3921	fig|562.1019.peg.5176
528	fig|562.1020.peg.3922	fig|562.1019.peg.5179
529	fig|562.1020.peg.3923	fig|562.1019.peg.5182
530	fig|562.1020.peg.3924	fig|562.1019.peg.5183
531	fig|562.1020.peg.3925	fig|562.1019.peg.5184
532	fig|562.1020.peg.3926	fig|562.1019.peg.5185
533	fig|562.1020.peg.3927	fig|562.1019.peg.5186
534	fig|562.1020.peg.3928	fig|562.1019.peg.5187
535	fig|562.1020.peg.3929
536	fig|562.1020.peg.3930
537	fig|562.1020.peg.3931
538	fig|562.1020.peg.3932
539	fig|562.1020.peg.3933
540	fig|562.1020.peg.3946
541	fig|562.1020.peg.3952
542	fig|562.1020.peg.3957
543	fig|562.1020.peg.3958
544	fig|562.1020.peg.3959
545	fig|562.1020.peg.3960
546	fig|562.1020.peg.3961
547	fig|562.1020.peg.3962
548	fig|562.1020.peg.3963
549	fig|562.1020.peg.3964
550	fig|562.1020.peg.3965
551	fig|562.1020.peg.3966
552	fig|562.1020.peg.3968
553	fig|562.1020.peg.3969
554	fig|562.1020.peg.3970
555	fig|562.1020.peg.3971
556	fig|562.1020.peg.3972
557	fig|562.1020.peg.3974
558	fig|562.1020.peg.3975
559	fig|562.1020.peg.3976
560	fig|562.1020.peg.3978
561	fig|562.1020.peg.3979
562	fig|562.1020.peg.3982
563	fig|562.1020.peg.3983
564	fig|562.1020.peg.3984
565	fig|562.1020.peg.3985
566	fig|562.1020.peg.3986
567	fig|562.1020.peg.3994
568	fig|562.1020.peg.3995
569	fig|562.1020.peg.3997
570	fig|562.1020.peg.3998
571	fig|562.1020.peg.4000
572	fig|562.1020.peg.4002
573	fig|562.1020.peg.4005
574	fig|562.1020.peg.4007
575	fig|562.1020.peg.4009
576	fig|562.1020.peg.4018
577	fig|562.1020.peg.4019
578	fig|562.1020.peg.4054
579	fig|562.1020.peg.4056
580	fig|562.1020.peg.4064
581	fig|562.1020.peg.4097
582	fig|562.1020.peg.4100
583	fig|562.1020.peg.4134
584	fig|562.1020.peg.4169
585	fig|562.1020.peg.4170
586	fig|562.1020.peg.4171
587	fig|562.1020.peg.4173
588	fig|562.1020.peg.4174
589	fig|562.1020.peg.4175
590	fig|562.1020.peg.4176
591	fig|562.1020.peg.4177
592	fig|562.1020.peg.4178
593	fig|562.1020.peg.4179
594	fig|562.1020.peg.4180
595	fig|562.1020.peg.4181
596	fig|562.1020.peg.4182
597	fig|562.1020.peg.4183
598	fig|562.1020.peg.4184
599	fig|562.1020.peg.4185
600	fig|562.1020.peg.4186
601	fig|562.1020.peg.4187
602	fig|562.1020.peg.4188
603	fig|562.1020.peg.4190
604	fig|562.1020.peg.4191
605	fig|562.1020.peg.4192
606	fig|562.1020.peg.4195
607	fig|562.1020.peg.4197
608	fig|562.1020.peg.4198
609	fig|562.1020.peg.4199
610	fig|562.1020.peg.4200
611	fig|562.1020.peg.4201
612	fig|562.1020.peg.4202
613	fig|562.1020.peg.4203
614	fig|562.1020.peg.4204
615	fig|562.1020.peg.4205
616	fig|562.1020.peg.4206
617	fig|562.1020.peg.4207
618	fig|562.1020.peg.4208
619	fig|562.1020.peg.4210
620	fig|562.1020.peg.4211
621	fig|562.1020.peg.4212
622	fig|562.1020.peg.4213
623	fig|562.1020.peg.4214
624	fig|562.1020.peg.4268
625	fig|562.1020.peg.4283
626	fig|562.1020.peg.4297
627	fig|562.1020.peg.4325
628	fig|562.1020.peg.4338
629	fig|562.1020.peg.4339
630	fig|562.1020.peg.4345
631	fig|562.1020.peg.4349
632	fig|562.1020.peg.4357
633	fig|562.1020.peg.4362
634	fig|562.1020.peg.4388
635	fig|562.1020.peg.4392
636	fig|562.1020.peg.4393
637	fig|562.1020.peg.4394
638	fig|562.1020.peg.4396
639	fig|562.1020.peg.4397
640	fig|562.1020.peg.4402
641	fig|562.1020.peg.4403
642	fig|562.1020.peg.4404
643	fig|562.1020.peg.4405
644	fig|562.1020.peg.4406
645	fig|562.1020.peg.4407
646	fig|562.1020.peg.4408
647	fig|562.1020.peg.4409
648	fig|562.1020.peg.4410
649	fig|562.1020.peg.4411
650	fig|562.1020.peg.4414
651	fig|562.1020.peg.4415
652	fig|562.1020.peg.4416
653	fig|562.1020.peg.4417
654	fig|562.1020.peg.4418
655	fig|562.1020.peg.4419
656	fig|562.1020.peg.4422
657	fig|562.1020.peg.4423
658	fig|562.1020.peg.4424
659	fig|562.1020.peg.4427
660	fig|562.1020.peg.4462
661	fig|562.1020.peg.4485
662	fig|562.1020.peg.4535
663	fig|562.1020.peg.4552
664	fig|562.1020.peg.4565
665	fig|562.1020.peg.4589
666	fig|562.1020.peg.4593
667	fig|562.1020.peg.4594
668	fig|562.1020.peg.4595
669	fig|562.1020.peg.4596
670	fig|562.1020.peg.4597
671	fig|562.1020.peg.4602
672	fig|562.1020.peg.4603
673	fig|562.1020.peg.4605
674	fig|562.1020.peg.4606
675	fig|562.1020.peg.4607
676	fig|562.1020.peg.4608
677	fig|562.1020.peg.4609
678	fig|562.1020.peg.4610
679	fig|562.1020.peg.4611
680	fig|562.1020.peg.4612
681	fig|562.1020.peg.4624
682	fig|562.1020.peg.4642
683	fig|562.1020.peg.4656
684	fig|562.1020.peg.4674
685	fig|562.1020.peg.4675
686	fig|562.1020.peg.4676
687	fig|562.1020.peg.4677
688	fig|562.1020.peg.4708
689	fig|562.1020.peg.4740
690	fig|562.1020.peg.4741
691	fig|562.1020.peg.4742
692	fig|562.1020.peg.4743
693	fig|562.1020.peg.4744
694	fig|562.1020.peg.4745
695	fig|562.1020.peg.4746
696	fig|562.1020.peg.4747
697	fig|562.1020.peg.4748
698	fig|562.1020.peg.4749
699	fig|562.1020.peg.4750
700	fig|562.1020.peg.4751
701	fig|562.1020.peg.4752
702	fig|562.1020.peg.4753
703	fig|562.1020.peg.4754
704	fig|562.1020.peg.4755
705	fig|562.1020.peg.4756
706	fig|562.1020.peg.4757
707	fig|562.1020.peg.4758
708	fig|562.1020.peg.4759
709	fig|562.1020.peg.4760
710	fig|562.1020.peg.4761
711	fig|562.1020.peg.4762
712	fig|562.1020.peg.4763
713	fig|562.1020.peg.4764
714	fig|562.1020.peg.4765
715	fig|562.1020.peg.4766
716	fig|562.1020.peg.4767
717	fig|562.1020.peg.4768
718	fig|562.1020.peg.4769
719	fig|562.1020.peg.4770
720	fig|562.1020.peg.4771
721	fig|562.1020.peg.4773
722	fig|562.1020.peg.4774
723	fig|562.1020.peg.4775
724	fig|562.1020.peg.4776
725	fig|562.1020.peg.4777
726	fig|562.1020.peg.4778
727	fig|562.1020.peg.4779
728	fig|562.1020.peg.4781
729	fig|562.1020.peg.4782
730	fig|562.1020.peg.4783
