# Supplementary material for: Comparative genomic analysis of Shiga toxin-producing and non-Shiga toxin-producing Escherichia coli O157 isolated from outbreaks in Korea
Source: Gut Pathog. 2017 Feb 6;9:7. doi: 10.1186/s13099-017-0156-2 (PMC5292798; doi:10.1186/s13099-017-0156-2)
Supplement: Supplementary file 2 — Additional file 2: Table S2. Metabolic pathway comparison of NCCP15739 and NCCP15738. [file 13099_2017_156_MOESM2_ESM.xlsx]

## Sheet: Sheet2
Table S2. Metabolic pathway comparison of NCCP15738 and NCCP15739
	Reactions
Name	NCCP15738	NCCP15739	KEGG	(NCCP15739 - NCCP15738)
Folate biosynthesis	13	17	39	4
Purine metabolism	78	80	146	2
Biosynthesis of siderophore group nonribosomal peptides	2	3	5	1
Urea cycle and metabolism of amino groups	21	22	52	1
Atrazine degradation	1	2	23	1
Aminosugars metabolism	14	15	48	1
Sulfur metabolism	9	9	30	0
Pyrimidine metabolism	65	65	111	0
Nucleotide sugars metabolism	6	6	40	0
Terpenoid biosynthesis	5	5	30	0
Cyanoamino acid metabolism	5	5	24	0
Streptomycin biosynthesis	5	5	18	0
D-Glutamine and D-glutamate metabolism	5	5	11	0
Tryptophan metabolism	4	4	87	0
beta-Alanine metabolism	4	4	34	0
Cysteine metabolism	4	4	28	0
Thiamine metabolism	4	4	23	0
Fatty acid biosynthesis	32	32	53	0
Inositol phosphate metabolism	3	3	38	0
Phosphatidylinositol signaling system	3	3	28	0
Taurine and hypotaurine metabolism	3	3	18	0
Biotin metabolism	3	3	10	0
Glycolysis / Gluconeogenesis	28	28	47	0
Pentose phosphate pathway	24	24	39	0
Fatty acid metabolism	23	23	47	0
Glyoxylate and dicarboxylate metabolism	21	21	62	0
Phenylalanine, tyrosine and tryptophan biosynthesis	21	21	37	0
D-Alanine metabolism	2	2	6	0
Benzoate degradation via CoA ligation	2	2	57	0
Novobiocin biosynthesis	2	2	35	0
Polyketide sugar unit biosynthesis	2	2	24	0
Valine, leucine and isoleucine biosynthesis	19	19	29	0
Starch and sucrose metabolism	18	18	78	0
Arginine and proline metabolism	18	18	61	0
Citrate cycle (TCA cycle)	18	18	28	0
Fatty acid elongation in mitochondria	18	18	25	0
Carbon fixation in photosynthetic organisms	17	17	29	0
Nitrogen metabolism	16	16	69	0
Propanoate metabolism	15	15	56	0
Nicotinate and nicotinamide metabolism	15	15	55	0
Ubiquinone biosynthesis	15	15	30	0
Pantothenate and CoA biosynthesis	15	15	29	0
Glutamate metabolism	15	15	28	0
Lipopolysaccharide biosynthesis	15	15	21	0
Methionine metabolism	14	14	41	0
One carbon pool by folate	14	14	30	0
Lysine biosynthesis	13	13	38	0
Alanine and aspartate metabolism	13	13	37	0
Peptidoglycan biosynthesis	13	13	27	0
Glutathione metabolism	12	12	53	0
Valine, leucine and isoleucine degradation	12	12	41	0
Vitamin B6 metabolism	12	12	40	0
Biosynthesis of steroids	11	11	78	0
Riboflavin metabolism	11	11	16	0
Histidine metabolism	10	10	49	0
Reductive carboxylate cycle (CO2 fixation)	10	10	14	0
Inositol metabolism	1	1	9	0
Benzoxazinone biosynthesis	1	1	8	0
Benzoate degradation via hydroxylation	1	1	65	0
Lipoic acid metabolism	1	1	6	0
Toluene and xylene degradation	1	1	55	0
Alkaloid biosynthesis I	1	1	52	0
1,4-Dichlorobenzene degradation	1	1	48	0
gamma-Hexachlorocyclohexane degradation	1	1	42	0
1- and 2-Methylnaphthalene degradation	1	1	41	0
Fluorene degradation	1	1	41	0
Alkaloid biosynthesis II	1	1	39	0
Aminoacyl-tRNA biosynthesis	1	1	30	0
Selenoamino acid metabolism	1	1	24	0
Caprolactam degradation	1	1	22	0
Biphenyl degradation	1	1	20	0
Carbazole degradation	1	1	19	0
Ethylbenzene degradation	1	1	15	0
Biosynthesis of vancomycin group antibiotics	1	1	13	0
Glycerophospholipid metabolism	7	6	69	-1
Lysine degradation	5	4	55	-1
Methane metabolism	5	4	37	-1
Pyruvate metabolism	32	31	72	-1
Porphyrin and chlorophyll metabolism	25	24	111	-1
Glycine, serine and threonine metabolism	24	23	69	-1
Fructose and mannose metabolism	22	21	67	-1
Butanoate metabolism	16	15	53	-1
Synthesis and degradation of ketone bodies	2	1	6	-1
Styrene degradation	2	1	25	-1
Glycerolipid metabolism	6	4	42	-2
Ascorbate and aldarate metabolism	13	11	55	-2
Phenylalanine metabolism	11	8	51	-3
Galactose metabolism	17	14	51	-3
Pentose and glucuronate interconversions	23	19	62	-4
Tyrosine metabolism	11	3	105	-8
