# Supplementary material for: Comparative genomic analysis of Shiga toxin-producing and non-Shiga toxin-producing Escherichia coli O157 isolated from outbreaks in Korea
Source: Gut Pathog. 2017 Feb 6;9:7. doi: 10.1186/s13099-017-0156-2 (PMC5292798; doi:10.1186/s13099-017-0156-2)
Supplement: Supplementary file 3 — Additional file 3: Table S3. Virulence genes of NCCP15739 and the reference strains. [file 13099_2017_156_MOESM3_ESM.xlsx]

## Sheet: blastp.VFDB_E.coli
Table S3. Virulence genes of NCCP15738, NCCP15739 and the reference strains
Strain+ACC#	PATRIC LocusTag	RefSeqLocusTag	Gene Name	Category	Subcategory	Identity	matched Length	mismatches	gap open	qstart	qend	sstart	send	Eval	Score
EDL933|NP_290259.1	fid|18382085|locus|VBIEscCol129985_4776|	ECs4559	eae	Adherence	Intimin	100	934	0	0	1	934	1	934	0	1919
NCCP15739|769	fid|18382085|locus|VBIEscCol129985_4776|	ECs4559	eae	Adherence	Intimin	100	934	0	0	1	934	1	934	0	1919
K-12|NP_414827.1	fid|32115709|locus|VBIEscCol129921_0297|	b0293	ecpA	Adherence	E. coli common pilus (ECP)	100	195	0	0	1	195	1	195	6e-138	383
EDL933|NP_286010.1	fid|32115709|locus|VBIEscCol129921_0297|	b0293	ecpA	Adherence	E. coli common pilus (ECP)	100	195	0	0	1	195	1	195	6e-138	383
NCCP15738|2959	fid|32115709|locus|VBIEscCol129921_0297|	b0293	ecpA	Adherence	E. coli common pilus (ECP)	100	195	0	0	1	195	1	195	6e-138	383
NCCP15739|3242	fid|32115709|locus|VBIEscCol129921_0297|	b0293	ecpA	Adherence	E. coli common pilus (ECP)	100	195	0	0	1	195	1	195	6e-138	383
K-12|NP_414826.1	fid|32115707|locus|VBIEscCol129921_0296|	b0292	ecpB	Adherence	E. coli common pilus (ECP)	100	222	0	0	1	222	1	222	1e-166	458
EDL933|NP_286009.1	fid|18373195|locus|VBIEscCol129985_0416|	ECs0322	ecpB	Adherence	E. coli common pilus (ECP)	100	222	0	0	1	222	1	222	3e-166	457
NCCP15738|2960	fid|18373195|locus|VBIEscCol129985_0416|	ECs0322	ecpB	Adherence	E. coli common pilus (ECP)	98.65	222	3	0	1	222	1	222	8e-165	453
NCCP15739|3243	fid|18373195|locus|VBIEscCol129985_0416|	ECs0322	ecpB	Adherence	E. coli common pilus (ECP)	100	222	0	0	1	222	1	222	3e-166	457
K-12|NP_414825.1	fid|32115705|locus|VBIEscCol129921_0295|	b0291	ecpC	Adherence	E. coli common pilus (ECP)	100	841	0	0	1	841	1	841	0	1712
EDL933|NP_286008.1	fid|18373193|locus|VBIEscCol129985_0415|	ECs0321	ecpC	Adherence	E. coli common pilus (ECP)	100	841	0	0	1	841	1	841	0	1712
NCCP15738|2961	fid|32115705|locus|VBIEscCol129921_0295|	b0291	ecpC	Adherence	E. coli common pilus (ECP)	99.41	841	5	0	1	841	1	841	0	1703
NCCP15739|3244	fid|18373193|locus|VBIEscCol129985_0415|	ECs0321	ecpC	Adherence	E. coli common pilus (ECP)	100	529	0	0	1	529	313	841	0	1080
K-12|NP_414824.1	fid|18278848|locus|VBIEscCol75197_0370|	c0401	ecpD	Adherence	E. coli common pilus (ECP)	99.27	547	4	0	1	547	1	547	0	1123
EDL933|NP_286007.1	fid|18373191|locus|VBIEscCol129985_0414|	ECs0320	ecpD	Adherence	E. coli common pilus (ECP)	100	547	0	0	1	547	1	547	0	1130
NCCP15738|2962	fid|32115703|locus|VBIEscCol129921_0294|	b0290	ecpD	Adherence	E. coli common pilus (ECP)	99.24	523	4	0	1	523	1	523	0	1072
NCCP15739|3245	fid|18373191|locus|VBIEscCol129985_0414|	ECs0320	ecpD	Adherence	E. coli common pilus (ECP)	100	547	0	0	1	547	1	547	0	1130
K-12|NP_414823.2	fid|32115701|locus|VBIEscCol129921_0293|	b0289	ecpE	Adherence	E. coli common pilus (ECP)	100	236	0	0	1	236	1	236	6e-179	490
EDL933|NP_286006.1	fid|18373189|locus|VBIEscCol129985_0413|	ECs0319	ecpE	Adherence	E. coli common pilus (ECP)	100	236	0	0	16	251	1	236	1e-179	492
NCCP15738|2963	fid|32115701|locus|VBIEscCol129921_0293|	b0289	ecpE	Adherence	E. coli common pilus (ECP)	98.72	235	3	0	1	235	1	235	3e-175	481
NCCP15739|3246	fid|18373189|locus|VBIEscCol129985_0413|	ECs0319	ecpE	Adherence	E. coli common pilus (ECP)	100	236	0	0	1	236	1	236	4e-179	490
K-12|NP_414828.1	fid|32115711|locus|VBIEscCol129921_0298|	b0294	ecpR	Adherence	E. coli common pilus (ECP)	100	196	0	0	1	196	1	196	2e-145	402
EDL933|NP_286011.1	fid|18450295|locus|VBIEscCol42261_0420|	UTI89_C0310	ecpR	Adherence	E. coli common pilus (ECP)	99.49	196	1	0	1	196	1	196	5e-145	400
NCCP15738|2958	fid|32115711|locus|VBIEscCol129921_0298|	b0294	ecpR	Adherence	E. coli common pilus (ECP)	100	180	0	0	1	180	17	196	4e-132	367
NCCP15739|3241	fid|18373199|locus|VBIEscCol129985_0418|	ECs0324	ecpR	Adherence	E. coli common pilus (ECP)	100	180	0	0	1	180	1	180	1e-132	368
K-12|NP_418734.1	fid|32124224|locus|VBIEscCol129921_4455|	b4314	fimA	Adherence	Type I fimbriae	100	182	0	0	1	182	1	182	4e-127	354
EDL933|NP_287648.1	fid|18459413|locus|VBIEscCol42261_4878|	UTI89_C5011	fimA	Adherence	Type I fimbriae	63.64	187	63	2	1	186	1	183	4e-76	224
EDL933|NP_290930.1	fid|18383620|locus|VBIEscCol129985_5509|	ECs5273	fimA	Adherence	Type I fimbriae	99.45	182	1	0	1	182	1	182	3e-127	354
NCCP15738|1416	fid|18459413|locus|VBIEscCol42261_4878|	UTI89_C5011	fimA	Adherence	Type I fimbriae	94.02	184	9	1	1	182	1	184	4e-110	311
NCCP15738|2244	fid|18459413|locus|VBIEscCol42261_4878|	UTI89_C5011	fimA	Adherence	Type I fimbriae	63.64	187	63	2	1	186	1	183	4e-76	224
NCCP15739|1478	fid|18459413|locus|VBIEscCol42261_4878|	UTI89_C5011	fimA	Adherence	Type I fimbriae	63.64	187	63	2	1	186	1	183	4e-76	224
NCCP15739|29	fid|18383620|locus|VBIEscCol129985_5509|	ECs5273	fimA	Adherence	Type I fimbriae	99.45	182	1	0	1	182	1	182	3e-127	354
K-12|NP_418732.1	fid|32124220|locus|VBIEscCol129921_4453|	b4312	fimB	Adherence	Type I fimbriae	100	200	0	0	1	200	1	200	4e-151	416
EDL933|NP_286043.1	fid|32124220|locus|VBIEscCol129921_4453|	b4312	fimB	Adherence	Type I fimbriae	49.12	114	57	1	3	116	10	122	9e-34	114
EDL933|NP_290928.1	fid|32124220|locus|VBIEscCol129921_4453|	b4312	fimB	Adherence	Type I fimbriae	100	200	0	0	1	200	1	200	4e-151	416
NCCP15738|1417	fid|32124220|locus|VBIEscCol129921_4453|	b4312	fimB	Adherence	Type I fimbriae	100	200	0	0	1	200	1	200	4e-151	416
NCCP15739|27	fid|32124220|locus|VBIEscCol129921_4453|	b4312	fimB	Adherence	Type I fimbriae	100	200	0	0	1	200	1	200	4e-151	416
NCCP15739|3396	fid|32124220|locus|VBIEscCol129921_4453|	b4312	fimB	Adherence	Type I fimbriae	56.04	182	79	1	22	203	10	190	6e-71	213
K-12|NP_415064.1	fid|18383624|locus|VBIEscCol129985_5511|	ECs5275	fimC	Adherence	Type I fimbriae	47.25	218	113	2	7	223	18	234	8e-69	210
K-12|NP_418736.3	fid|32124228|locus|VBIEscCol129921_4457|	b4316	fimC	Adherence	Type I fimbriae	100	241	0	0	1	241	1	241	2e-180	494
EDL933|NP_286280.1	fid|18383624|locus|VBIEscCol129985_5511|	ECs5275	fimC	Adherence	Type I fimbriae	47.25	218	113	2	7	223	18	234	3e-68	208
EDL933|NP_290932.1	fid|18383624|locus|VBIEscCol129985_5511|	ECs5275	fimC	Adherence	Type I fimbriae	100	241	0	0	1	241	1	241	2e-180	494
NCCP15738|1414	fid|18200225|locus|VBIEscCol77757_4686|	ECP_4651	fimC	Adherence	Type I fimbriae	99.59	241	1	0	1	241	1	241	1e-179	492
NCCP15738|944	fid|18383624|locus|VBIEscCol129985_5511|	ECs5275	fimC	Adherence	Type I fimbriae	50	158	77	2	3	159	22	178	2e-50	159
NCCP15739|3010	fid|18383624|locus|VBIEscCol129985_5511|	ECs5275	fimC	Adherence	Type I fimbriae	47.25	218	113	2	7	223	18	234	3e-68	208
NCCP15739|31	fid|18383624|locus|VBIEscCol129985_5511|	ECs5275	fimC	Adherence	Type I fimbriae	100	241	0	0	1	241	1	241	2e-180	494
K-12|NP_415065.1	fid|18383626|locus|VBIEscCol129985_5512|	ECs5276	fimD	Adherence	Type I fimbriae	46.98	877	431	11	11	862	10	877	0	795
K-12|NP_415460.1	fid|32124230|locus|VBIEscCol129921_4458|	b4317	fimD	Adherence	Type I fimbriae	48.89	857	415	9	25	866	15	863	0	822
K-12|NP_418737.1	fid|18383626|locus|VBIEscCol129985_5512|	ECs5276	fimD	Adherence	Type I fimbriae	99.32	878	6	0	1	878	1	878	0	1800
EDL933|NP_286281.1	fid|18383626|locus|VBIEscCol129985_5512|	ECs5276	fimD	Adherence	Type I fimbriae	47.04	878	431	11	11	864	10	877	0	803
EDL933|NP_286815.1	fid|32124230|locus|VBIEscCol129921_4458|	b4317	fimD	Adherence	Type I fimbriae	48.77	857	416	10	25	866	15	863	0	815
EDL933|NP_287650.1	fid|18383626|locus|VBIEscCol129985_5512|	ECs5276	fimD	Adherence	Type I fimbriae	58.12	862	351	2	22	883	27	878	0	1068
EDL933|NP_290129.1	fid|18383626|locus|VBIEscCol129985_5512|	ECs5276	fimD	Adherence	Type I fimbriae	45.63	881	404	14	17	857	33	878	0	749
EDL933|NP_290933.1	fid|18383626|locus|VBIEscCol129985_5512|	ECs5276	fimD	Adherence	Type I fimbriae	99.89	878	1	0	1	878	1	878	0	1812
NCCP15738|1413	fid|32124230|locus|VBIEscCol129921_4458|	b4317	fimD	Adherence	Type I fimbriae	99.77	863	2	0	1	863	1	863	0	1778
NCCP15738|2246	fid|18383626|locus|VBIEscCol129985_5512|	ECs5276	fimD	Adherence	Type I fimbriae	57.89	862	353	2	10	871	27	878	0	1066
NCCP15738|3956	fid|18383626|locus|VBIEscCol129985_5512|	ECs5276	fimD	Adherence	Type I fimbriae	46.98	877	431	11	11	862	10	877	0	795
NCCP15738|4109	fid|32124230|locus|VBIEscCol129921_4458|	b4317	fimD	Adherence	Type I fimbriae	48.89	857	415	9	10	851	15	863	0	824
NCCP15739|1480	fid|18383626|locus|VBIEscCol129985_5512|	ECs5276	fimD	Adherence	Type I fimbriae	58.12	862	351	2	10	871	27	878	0	1068
NCCP15739|2745	fid|18383626|locus|VBIEscCol129985_5512|	ECs5276	fimD	Adherence	Type I fimbriae	45.63	881	403	15	17	856	33	878	0	746
NCCP15739|3009	fid|18383626|locus|VBIEscCol129985_5512|	ECs5276	fimD	Adherence	Type I fimbriae	47.04	878	431	11	11	864	10	877	0	802
NCCP15739|32	fid|18383626|locus|VBIEscCol129985_5512|	ECs5276	fimD	Adherence	Type I fimbriae	99.88	856	1	0	1	856	23	878	0	1764
NCCP15739|3940	fid|18383626|locus|VBIEscCol129985_5512|	ECs5276	fimD	Adherence	Type I fimbriae	48.66	857	417	10	25	866	30	878	0	811
K-12|NP_418733.1	fid|32124222|locus|VBIEscCol129921_4454|	b4313	fimE	Adherence	Type I fimbriae	100	198	0	0	1	198	1	198	5e-148	408
EDL933|NP_286042.1	fid|18459411|locus|VBIEscCol42261_4877|	UTI89_C5010	fimE	Adherence	Type I fimbriae	77.55	49	11	0	1	49	137	185	2e-25	89.4
EDL933|NP_290929.1	fid|18383618|locus|VBIEscCol129985_5508|	ECs5272	fimE	Adherence	Type I fimbriae	100	198	0	0	1	198	1	198	1e-147	407
NCCP15739|28	fid|18383618|locus|VBIEscCol129985_5508|	ECs5272	fimE	Adherence	Type I fimbriae	100	198	0	0	1	198	1	198	1e-147	407
K-12|NP_416021.1	fid|32124232|locus|VBIEscCol129921_4459|	b4318	fimF	Adherence	Type I fimbriae	45.03	171	92	1	8	176	6	176	6e-47	149
K-12|NP_418738.1	fid|32124232|locus|VBIEscCol129921_4459|	b4318	fimF	Adherence	Type I fimbriae	100	176	0	0	1	176	1	176	2e-129	359
EDL933|NP_287651.1	fid|32124232|locus|VBIEscCol129921_4459|	b4318	fimF	Adherence	Type I fimbriae	45.03	171	92	1	8	176	6	176	9e-47	149
EDL933|NP_290934.1	fid|18383628|locus|VBIEscCol129985_5513|	ECs5277	fimF	Adherence	Type I fimbriae	100	176	0	0	1	176	1	176	2e-129	360
NCCP15738|1412	fid|18383628|locus|VBIEscCol129985_5513|	ECs5277	fimF	Adherence	Type I fimbriae	99.43	176	1	0	1	176	1	176	9e-129	358
NCCP15738|2247	fid|32124232|locus|VBIEscCol129921_4459|	b4318	fimF	Adherence	Type I fimbriae	45.03	171	92	1	8	176	6	176	6e-47	149
NCCP15739|1481	fid|32124232|locus|VBIEscCol129921_4459|	b4318	fimF	Adherence	Type I fimbriae	45.03	171	92	1	8	176	6	176	9e-47	149
NCCP15739|33	fid|18383628|locus|VBIEscCol129985_5513|	ECs5277	fimF	Adherence	Type I fimbriae	100	176	0	0	1	176	1	176	2e-129	360
K-12|NP_416020.1	fid|18459425|locus|VBIEscCol42261_4884|	UTI89_C5016	fimG	Adherence	Type I fimbriae	57.23	166	71	0	1	166	1	166	3e-68	203
K-12|NP_418739.1	fid|32124234|locus|VBIEscCol129921_4460|	b4319	fimG	Adherence	Type I fimbriae	100	167	0	0	1	167	1	167	5e-121	337
EDL933|NP_287652.1	fid|18459425|locus|VBIEscCol42261_4884|	UTI89_C5016	fimG	Adherence	Type I fimbriae	57.23	166	71	0	1	166	1	166	2e-68	204
EDL933|NP_290935.1	fid|18360195|locus|VBIEscCol44059_5229|	Z5917	fimG	Adherence	Type I fimbriae	100	167	0	0	1	167	1	167	6e-121	337
NCCP15738|1411	fid|18360195|locus|VBIEscCol44059_5229|	Z5917	fimG	Adherence	Type I fimbriae	100	167	0	0	1	167	1	167	6e-121	337
NCCP15738|2248	fid|18459425|locus|VBIEscCol42261_4884|	UTI89_C5016	fimG	Adherence	Type I fimbriae	56.63	166	72	0	1	166	1	166	2e-67	201
NCCP15739|1482	fid|18459425|locus|VBIEscCol42261_4884|	UTI89_C5016	fimG	Adherence	Type I fimbriae	57.23	166	71	0	1	166	1	166	2e-68	204
NCCP15739|34	fid|18360195|locus|VBIEscCol44059_5229|	Z5917	fimG	Adherence	Type I fimbriae	100	167	0	0	1	167	1	167	6e-121	337
K-12|NP_416019.1	fid|18221360|locus|VBIEscCol127180_4872|	APECO1_2110	fimH	Adherence	Type I fimbriae	48.15	297	149	4	10	304	10	303	7e-89	266
K-12|NP_418740.1	fid|32124236|locus|VBIEscCol129921_4461|	b4320	fimH	Adherence	Type I fimbriae	100	300	0	0	1	300	1	300	0	597
EDL933|NP_287653.1	fid|18221360|locus|VBIEscCol127180_4872|	APECO1_2110	fimH	Adherence	Type I fimbriae	48.48	297	148	4	10	304	10	303	1e-89	268
EDL933|NP_290936.1	fid|18383634|locus|VBIEscCol129985_5516|	ECs5279	fimH	Adherence	Type I fimbriae	100	300	0	0	1	300	1	300	0	598
NCCP15738|1410	fid|18383634|locus|VBIEscCol129985_5516|	ECs5279	fimH	Adherence	Type I fimbriae	99.33	300	2	0	1	300	1	300	0	594
NCCP15738|2249	fid|18221360|locus|VBIEscCol127180_4872|	APECO1_2110	fimH	Adherence	Type I fimbriae	48.15	297	149	4	10	304	10	303	8e-89	266
NCCP15739|1483	fid|18221360|locus|VBIEscCol127180_4872|	APECO1_2110	fimH	Adherence	Type I fimbriae	48.48	297	148	4	10	304	10	303	1e-89	268
NCCP15739|35	fid|18383634|locus|VBIEscCol129985_5516|	ECs5279	fimH	Adherence	Type I fimbriae	100	300	0	0	1	300	1	300	0	598
K-12|NP_418735.2	fid|32124226|locus|VBIEscCol129921_4456|	b4315	fimI	Adherence	Type I fimbriae	100	165	0	0	15	179	1	165	3e-123	343
EDL933|NP_290931.1	fid|18383622|locus|VBIEscCol129985_5510|	ECs5274	fimI	Adherence	Type I fimbriae	100	165	0	0	51	215	1	165	7e-123	344
NCCP15738|1415	fid|32124226|locus|VBIEscCol129921_4456|	b4315	fimI	Adherence	Type I fimbriae	99.39	165	1	0	1	165	1	165	1e-122	341
NCCP15739|30	fid|18383622|locus|VBIEscCol129985_5510|	ECs5274	fimI	Adherence	Type I fimbriae	100	165	0	0	1	165	1	165	4e-123	343
EDL933|NP_287649.1	fid|18280498|locus|VBIEscCol75197_1176|	c1241	focC	Adherence	F1C fimbriae	64.41	222	78	1	19	239	10	231	2e-101	293
NCCP15738|2245	fid|18280498|locus|VBIEscCol75197_1176|	c1241	focC	Adherence	F1C fimbriae	63.96	222	79	1	16	236	10	231	5e-100	289
NCCP15739|1479	fid|18280498|locus|VBIEscCol75197_1176|	c1241	focC	Adherence	F1C fimbriae	64.41	222	78	1	16	236	10	231	2e-101	293
EDL933|NP_287515.1	fid|18376161|locus|VBIEscCol129985_1873|	ECs1772	paa	Adherence	Porcine attaching-effacing associated protein	100	248	0	0	5	252	1	248	0	503
NCCP15739|4218	fid|18376161|locus|VBIEscCol129985_1873|	ECs1772	paa	Adherence	Porcine attaching-effacing associated protein	100	248	0	0	1	248	1	248	0	503
EDL933|NP_289558.1	fid|18360555|locus|VBIEscCol44059_5679|	L7095	toxB	Adherence	ToxB	43.48	276	152	4	1	275	390	662	4e-69	230
NCCP15739|3316	fid|18360555|locus|VBIEscCol44059_5679|	L7095	toxB	Adherence	ToxB	100	3169	0	0	1	3169	1	3169	0	6460
NCCP15739|4209	fid|18360555|locus|VBIEscCol44059_5679|	L7095	toxB	Adherence	ToxB	43.48	276	152	4	1	275	390	662	4e-69	230
K-12|YP_026164.1	fid|32119333|locus|VBIEscCol129921_2076|	b2000	agn43	Autotransporter	Antigen 43	100	1039	0	0	1	1039	1	1039	0	2062
EDL933|NP_286746.1	fid|18375396|locus|VBIEscCol129985_1494|	ECs1396	aida	Autotransporter	Adhesin involved in diffuse adherence	100	949	0	0	57	1005	1	949	0	1882
EDL933|NP_287154.1	fid|18375396|locus|VBIEscCol129985_1494|	ECs1396	aida	Autotransporter	Adhesin involved in diffuse adherence	100	949	0	0	57	1005	1	949	0	1882
NCCP15738|1313	fid|18451927|locus|VBIEscCol42261_1217|	UTI89_C1139	aida	Autotransporter	Adhesin involved in diffuse adherence	94.94	948	48	0	1	948	1	948	0	1791
NCCP15739|4193	fid|18375396|locus|VBIEscCol129985_1494|	ECs1396	aida	Autotransporter	Adhesin involved in diffuse adherence	100	949	0	0	1	949	1	949	0	1883
NCCP15739|3237	fid|18372525|locus|VBIEscCol129985_0090|	pO157p78	espP	Autotransporter	EspP	100	1300	0	0	1	1300	1	1300	0	2658
EDL933|NP_286684.1	fid|18285047|locus|VBIEscCol75197_3407|	c3619	sat	Autotransporter	Sat	93.02	43	3	0	1	43	1253	1295	8e-23	85.9
EDL933|NP_287092.1	fid|18285047|locus|VBIEscCol75197_3407|	c3619	sat	Autotransporter	Sat	93.02	43	3	0	1	43	1253	1295	8e-23	85.9
NCCP15739|2645	fid|18285047|locus|VBIEscCol75197_3407|	c3619	sat	Autotransporter	Sat	92.68	41	3	0	1	41	1255	1295	2e-21	81.3
EDL933|NP_290080.1	fid|18381681|locus|VBIEscCol129985_4576|	ECs4380	chuA	Iron uptake	Hemin uptake	100	660	0	0	1	660	1	660	0	1354
NCCP15739|2801	fid|18381681|locus|VBIEscCol129985_4576|	ECs4380	chuA	Iron uptake	Hemin uptake	100	660	0	0	1	660	1	660	0	1354
EDL933|NP_290079.1	fid|18381679|locus|VBIEscCol129985_4575|	ECs4379	chuS	Iron uptake	Hemin uptake	100	342	0	0	1	342	1	342	0	711
NCCP15739|2802	fid|18381679|locus|VBIEscCol129985_4575|	ECs4379	chuS	Iron uptake	Hemin uptake	100	342	0	0	1	342	1	342	0	711
EDL933|NP_290082.1	fid|18381687|locus|VBIEscCol129985_4579|	ECs4382	chuT	Iron uptake	Hemin uptake	99.65	284	1	0	21	304	1	284	0	570
NCCP15739|2798	fid|18381687|locus|VBIEscCol129985_4579|	ECs4382	chuT	Iron uptake	Hemin uptake	100	284	0	0	1	284	1	284	0	572
EDL933|NP_290086.1	fid|18381695|locus|VBIEscCol129985_4583|	ECs4386	chuU	Iron uptake	Hemin uptake	100	330	0	0	1	330	1	330	0	649
NCCP15739|2794	fid|18381695|locus|VBIEscCol129985_4583|	ECs4386	chuU	Iron uptake	Hemin uptake	100	318	0	0	1	318	13	330	0	625
EDL933|NP_290083.1	fid|18381689|locus|VBIEscCol129985_4580|	ECs4383	chuW	Iron uptake	Hemin uptake	100	445	0	0	1	445	1	445	0	928
NCCP15739|2797	fid|18381689|locus|VBIEscCol129985_4580|	ECs4383	chuW	Iron uptake	Hemin uptake	100	445	0	0	1	445	1	445	0	928
EDL933|NP_290084.1	fid|18381691|locus|VBIEscCol129985_4581|	ECs4384	chuX	Iron uptake	Hemin uptake	100	164	0	0	1	164	1	164	1e-122	341
NCCP15739|2796	fid|18381691|locus|VBIEscCol129985_4581|	ECs4384	chuX	Iron uptake	Hemin uptake	100	164	0	0	1	164	1	164	1e-122	341
EDL933|NP_290085.1	fid|18381693|locus|VBIEscCol129985_4582|	ECs4385	chuY	Iron uptake	Hemin uptake	100	207	0	0	1	207	1	207	4e-152	419
NCCP15739|2795	fid|18381693|locus|VBIEscCol129985_4582|	ECs4385	chuY	Iron uptake	Hemin uptake	100	207	0	0	1	207	1	207	4e-152	419
EDL933|NP_286725.1	fid|18280526|locus|VBIEscCol75197_1190|	c1254	iroB	Iron uptake	Salmochelin siderophore	70.73	369	105	1	4	369	2	370	0	544
EDL933|NP_287133.1	fid|18280526|locus|VBIEscCol75197_1190|	c1254	iroB	Iron uptake	Salmochelin siderophore	70.46	369	106	1	4	369	2	370	0	540
NCCP15739|2689	fid|18280526|locus|VBIEscCol75197_1190|	c1254	iroB	Iron uptake	Salmochelin siderophore	70.73	369	105	1	4	369	2	370	0	544
EDL933|NP_286726.1	fid|18221924|locus|VBIEscCol127180_5150|	APECO1_O1CoBM139	iroD	Iron uptake	Salmochelin siderophore	70	70	21	0	6	75	333	402	5e-31	108
EDL933|NP_287134.1	fid|18221924|locus|VBIEscCol127180_5150|	APECO1_O1CoBM139	iroD	Iron uptake	Salmochelin siderophore	70	70	21	0	6	75	333	402	5e-31	108
NCCP15739|2690	fid|18280522|locus|VBIEscCol75197_1188|	c1252	iroD	Iron uptake	Salmochelin siderophore	73.91	23	6	0	1	23	380	402	5e-10	48.1
K-12|NP_415116.1	fid|18451885|locus|VBIEscCol42261_1197|	UTI89_C1118	iroN	Iron uptake	Salmochelin siderophore	50.99	755	329	15	1	746	3	725	0	703
EDL933|NP_286310.1	fid|18280518|locus|VBIEscCol75197_1186|	c1250	iroN	Iron uptake	Salmochelin siderophore	51.52	755	325	15	1	746	3	725	0	710
NCCP15738|1061	fid|18451885|locus|VBIEscCol42261_1197|	UTI89_C1118	iroN	Iron uptake	Salmochelin siderophore	51.13	755	328	15	1	746	3	725	0	706
NCCP15739|837	fid|18280518|locus|VBIEscCol75197_1186|	c1250	iroN	Iron uptake	Salmochelin siderophore	51.52	755	325	15	1	746	3	725	0	710
EDL933|NP_290250.1	fid|18382069|locus|VBIEscCol129985_4768|	ECs4550	espF	LEE-encoded TTSS effectors	EspF	100	248	0	0	1	248	1	248	3e-171	471
EDL933|NP_290289.1	fid|18358783|locus|VBIEscCol44059_4556|	Z5142	espG	LEE-encoded TTSS effectors	EspG	100	398	0	0	1	398	1	398	0	825
NCCP15739|739	fid|18358783|locus|VBIEscCol44059_4556|	Z5142	espG	LEE-encoded TTSS effectors	EspG	100	381	0	0	1	381	18	398	0	791
NCCP15739|765	fid|18382091|locus|VBIEscCol129985_4779|	ECs4562	map	LEE-encoded TTSS effectors	Mitochondria-associated protein Map	100	80	0	0	82	161	1	80	3e-55	167
EDL933|NP_290261.1	fid|18382089|locus|VBIEscCol129985_4778|	ECs4561	tir	LEE-encoded TTSS effectors	Tir	100	558	0	0	1	558	1	558	0	1125
NCCP15739|767	fid|18382089|locus|VBIEscCol129985_4778|	ECs4561	tir	LEE-encoded TTSS effectors	Tir	100	558	0	0	1	558	1	558	0	1125
EDL933|NP_286906.1	fid|18354818|locus|VBIEscCol44059_2617|	Z3072	espFu/tccP	Non-LEE encoded TTSS effectors	EspFu/TccP (Tir cytoskeleton coupling protein)	93.6	250	16	0	1	250	34	283	4e-133	376
EDL933|NP_288437.1	fid|18354818|locus|VBIEscCol44059_2617|	Z3072	espFu/tccP	Non-LEE encoded TTSS effectors	EspFu/TccP (Tir cytoskeleton coupling protein)	98.94	283	3	0	102	384	1	283	2e-147	418
EDL933|NP_288436.1	fid|18378127|locus|VBIEscCol129985_2841|	ECs2714	espJ	Non-LEE encoded TTSS effectors	EspJ	100	217	0	0	1	217	1	217	1e-163	449
NCCP15739|4774	fid|18378127|locus|VBIEscCol129985_2841|	ECs2714	espJ	Non-LEE encoded TTSS effectors	EspJ	100	217	0	0	1	217	1	217	1e-163	449
EDL933|NP_287961.1	fid|18376245|locus|VBIEscCol129985_1913|	ECs1812	nleA/espI	Non-LEE encoded TTSS effectors	NleA/EspI	100	441	0	0	1	441	1	441	0	905
NCCP15739|4512	fid|18376245|locus|VBIEscCol129985_1913|	ECs1812	nleA/espI	Non-LEE encoded TTSS effectors	NleA/EspI	100	441	0	0	1	441	1	441	0	905
EDL933|NP_286533.1	fid|18374321|locus|VBIEscCol129985_0962|	ECs0847	nleC	Non-LEE encoded TTSS effectors	NleC	100	330	0	0	1	330	1	330	0	684
NCCP15739|4121	fid|18374321|locus|VBIEscCol129985_0962|	ECs0847	nleC	Non-LEE encoded TTSS effectors	NleC	100	330	0	0	1	330	1	330	0	684
EDL933|NP_290267.1	fid|18382099|locus|VBIEscCol129985_4783|	ECs4567	-	Secretion system	LEE locus encoded TTSS	100	106	0	0	20	125	1	106	2e-72	210
EDL933|NP_290270.1	fid|18382105|locus|VBIEscCol129985_4786|	ECs4570	-	Secretion system	LEE locus encoded TTSS	100	117	0	0	1	117	1	117	2e-81	233
EDL933|NP_290279.1	fid|18382115|locus|VBIEscCol129985_4791|	ECs4579	-	Secretion system	LEE locus encoded TTSS	100	152	0	0	1	152	7	158	5e-109	306
EDL933|NP_290287.1	fid|18358779|locus|VBIEscCol44059_4554|	Z5139	-	Secretion system	LEE locus encoded TTSS	100	72	0	0	1	72	1	72	7e-46	139
EDL933|NP_290290.1	fid|18382131|locus|VBIEscCol129985_4799|	ECs4591	-	Secretion system	LEE locus encoded TTSS	100	272	0	0	1	272	1	272	0	551
NCCP15739|738	fid|18382131|locus|VBIEscCol129985_4799|	ECs4591	-	Secretion system	LEE locus encoded TTSS	100	272	0	0	1	272	1	272	0	551
NCCP15739|741	fid|18358779|locus|VBIEscCol44059_4554|	Z5139	-	Secretion system	LEE locus encoded TTSS	100	72	0	0	1	72	1	72	7e-46	139
NCCP15739|749	fid|18382115|locus|VBIEscCol129985_4791|	ECs4579	-	Secretion system	LEE locus encoded TTSS	100	152	0	0	1	152	7	158	5e-109	306
NCCP15739|758	fid|18382105|locus|VBIEscCol129985_4786|	ECs4570	-	Secretion system	LEE locus encoded TTSS	100	117	0	0	1	117	1	117	2e-81	233
NCCP15739|761	fid|18382099|locus|VBIEscCol129985_4783|	ECs4567	-	Secretion system	LEE locus encoded TTSS	100	106	0	0	1	106	1	106	3e-72	209
EDL933|NP_290253.1	fid|18382073|locus|VBIEscCol129985_4770|	ECs4553	cesD2	Secretion system	LEE locus encoded TTSS	100	135	0	0	1	135	1	135	6e-100	281
NCCP15739|775	fid|18382073|locus|VBIEscCol129985_4770|	ECs4553	cesD2	Secretion system	LEE locus encoded TTSS	100	135	0	0	1	135	1	135	6e-100	281
EDL933|NP_290263.1	fid|18382095|locus|VBIEscCol129985_4781|	ECs4563	cesF	Secretion system	LEE locus encoded TTSS	100	127	0	0	1	127	1	127	6e-91	258
NCCP15739|764	fid|18382095|locus|VBIEscCol129985_4781|	ECs4563	cesF	Secretion system	LEE locus encoded TTSS	100	127	0	0	1	127	1	127	6e-91	258
EDL933|NP_290260.1	fid|18382087|locus|VBIEscCol129985_4777|	ECs4560	cesT	Secretion system	LEE locus encoded TTSS	100	156	0	0	1	156	1	156	5e-114	319
NCCP15739|768	fid|18382087|locus|VBIEscCol129985_4777|	ECs4560	cesT	Secretion system	LEE locus encoded TTSS	100	156	0	0	1	156	1	156	5e-114	319
EDL933|NP_290275.1	fid|18382111|locus|VBIEscCol129985_4789|	ECs4575	escC	Secretion system	LEE locus encoded TTSS	100	512	0	0	1	512	1	512	0	1031
NCCP15739|753	fid|18382111|locus|VBIEscCol129985_4789|	ECs4575	escC	Secretion system	LEE locus encoded TTSS	100	512	0	0	1	512	1	512	0	1031
EDL933|NP_290258.1	fid|18382083|locus|VBIEscCol129985_4775|	ECs4558	escD	Secretion system	LEE locus encoded TTSS	100	406	0	0	1	406	1	406	0	822
NCCP15739|770	fid|18382083|locus|VBIEscCol129985_4775|	ECs4558	escD	Secretion system	LEE locus encoded TTSS	100	406	0	0	1	406	1	406	0	822
EDL933|NP_290252.1	fid|18382071|locus|VBIEscCol129985_4769|	ECs4552	escF	Secretion system	LEE locus encoded TTSS	100	73	0	0	1	73	1	73	5e-49	147
NCCP15739|776	fid|18382071|locus|VBIEscCol129985_4769|	ECs4552	escF	Secretion system	LEE locus encoded TTSS	100	73	0	0	1	73	1	73	5e-49	147
EDL933|NP_290273.1	fid|18382109|locus|VBIEscCol129985_4788|	ECs4573	escJ	Secretion system	LEE locus encoded TTSS	100	190	0	0	1	190	1	190	1e-135	376
NCCP15739|755	fid|18382109|locus|VBIEscCol129985_4788|	ECs4573	escJ	Secretion system	LEE locus encoded TTSS	100	190	0	0	1	190	1	190	1e-135	376
EDL933|NP_290268.1	fid|18382101|locus|VBIEscCol129985_4784|	ECs4568	escN	Secretion system	LEE locus encoded TTSS	100	446	0	0	1	446	1	446	0	908
NCCP15739|760	fid|18382101|locus|VBIEscCol129985_4784|	ECs4568	escN	Secretion system	LEE locus encoded TTSS	100	446	0	0	1	446	1	446	0	908
EDL933|NP_290283.1	fid|18358777|locus|VBIEscCol44059_4553|	Z5135	escR	Secretion system	LEE locus encoded TTSS	100	217	0	0	1	217	1	217	3e-151	418
NCCP15738|3365	fid|18358777|locus|VBIEscCol44059_4553|	Z5135	escR	Secretion system	LEE locus encoded TTSS	46.85	111	55	2	1	111	103	209	1e-29	103
NCCP15739|1846	fid|18382123|locus|VBIEscCol129985_4795|	ECs4583	escR	Secretion system	LEE locus encoded TTSS	46.85	111	55	2	1	111	103	209	4e-30	105
NCCP15739|745	fid|18358777|locus|VBIEscCol44059_4553|	Z5135	escR	Secretion system	LEE locus encoded TTSS	100	217	0	0	1	217	1	217	3e-151	418
EDL933|NP_290282.1	fid|18382121|locus|VBIEscCol129985_4794|	ECs4582	escS	Secretion system	LEE locus encoded TTSS	97.56	41	1	0	49	89	1	41	3e-24	84
NCCP15739|746	fid|18382121|locus|VBIEscCol129985_4794|	ECs4582	escS	Secretion system	LEE locus encoded TTSS	97.56	41	1	0	49	89	1	41	3e-24	84
EDL933|NP_290281.1	fid|18382119|locus|VBIEscCol129985_4793|	ECs4581	escT	Secretion system	LEE locus encoded TTSS	100	258	0	0	1	258	1	258	0	500
NCCP15739|747	fid|18382119|locus|VBIEscCol129985_4793|	ECs4581	escT	Secretion system	LEE locus encoded TTSS	100	258	0	0	1	258	1	258	0	500
EDL933|NP_290280.1	fid|18382117|locus|VBIEscCol129985_4792|	ECs4580	escU	Secretion system	LEE locus encoded TTSS	100	345	0	0	1	345	1	345	0	694
NCCP15739|748	fid|18382117|locus|VBIEscCol129985_4792|	ECs4580	escU	Secretion system	LEE locus encoded TTSS	100	345	0	0	1	345	1	345	0	694
EDL933|NP_290269.1	fid|18382103|locus|VBIEscCol129985_4785|	ECs4569	escV	Secretion system	LEE locus encoded TTSS	100	675	0	0	1	675	1	675	0	1362
NCCP15739|759	fid|18382103|locus|VBIEscCol129985_4785|	ECs4569	escV	Secretion system	LEE locus encoded TTSS	100	675	0	0	1	675	1	675	0	1362
EDL933|NP_290256.1	fid|18382079|locus|VBIEscCol129985_4773|	ECs4556	espA	Secretion system	LEE locus encoded TTSS	100	192	0	0	1	192	1	192	8e-137	379
NCCP15739|772	fid|18358735|locus|VBIEscCol44059_4532|	Z5107	espA	Secretion system	LEE locus encoded TTSS	100	145	0	0	1	145	1	145	2e-101	286
EDL933|NP_290254.1	fid|18358731|locus|VBIEscCol44059_4530|	Z5105	espB	Secretion system	LEE locus encoded TTSS	100	312	0	0	1	312	1	312	0	615
NCCP15739|774	fid|18358731|locus|VBIEscCol44059_4530|	Z5105	espB	Secretion system	LEE locus encoded TTSS	100	312	0	0	1	312	1	312	0	615
EDL933|NP_290255.1	fid|18382077|locus|VBIEscCol129985_4772|	ECs4555	espD	Secretion system	LEE locus encoded TTSS	100	374	0	0	1	374	1	374	0	744
NCCP15739|773	fid|18382077|locus|VBIEscCol129985_4772|	ECs4555	espD	Secretion system	LEE locus encoded TTSS	100	374	0	0	1	374	1	374	0	744
EDL933|NP_290278.1	fid|18382113|locus|VBIEscCol129985_4790|	ECs4578	glrR	Secretion system	LEE locus encoded TTSS	100	94	0	0	30	123	1	94	1e-65	192
NCCP15739|750	fid|18382113|locus|VBIEscCol129985_4790|	ECs4578	glrR	Secretion system	LEE locus encoded TTSS	100	94	0	0	30	123	1	94	1e-65	192
EDL933|NP_290288.1	fid|18382127|locus|VBIEscCol129985_4797|	ECs4588	ler	Secretion system	LEE locus encoded TTSS	100	123	0	0	7	129	1	123	1e-88	252
NCCP15739|740	fid|18382127|locus|VBIEscCol129985_4797|	ECs4588	ler	Secretion system	LEE locus encoded TTSS	100	123	0	0	1	123	1	123	2e-88	251
EDL933|NP_290257.1	fid|18382081|locus|VBIEscCol129985_4774|	ECs4557	sepL	Secretion system	LEE locus encoded TTSS	100	351	0	0	1	351	1	351	0	696
NCCP15739|771	fid|18382081|locus|VBIEscCol129985_4774|	ECs4557	sepL	Secretion system	LEE locus encoded TTSS	100	351	0	0	1	351	1	351	0	696
EDL933|NP_290265.1	fid|18382097|locus|VBIEscCol129985_4782|	ECs4565	sepQ	Secretion system	LEE locus encoded TTSS	100	305	0	0	1	305	1	305	0	632
NCCP15739|762	fid|18382097|locus|VBIEscCol129985_4782|	ECs4565	sepQ	Secretion system	LEE locus encoded TTSS	100	305	0	0	1	305	1	305	0	632
NCCP15739|3211	fid|18372387|locus|VBIEscCol129985_0021|	pO157p18	hlyA	Toxins	Alpha-hemolysin	99.89	951	1	0	48	998	1	951	0	1915
NCCP15739|3210	fid|18372389|locus|VBIEscCol129985_0022|	pO157p19	hlyB	Toxins	Alpha-hemolysin	100	706	0	0	1	706	1	706	0	1441
NCCP15739|3209	fid|18372391|locus|VBIEscCol129985_0023|	pO157p20	hlyD	Toxins	Alpha-hemolysin	100	479	0	0	1	479	1	479	0	977
EDL933|NP_288673.1	fid|18378678|locus|VBIEscCol129985_3110|	ECs2974	stx1A	Toxins	Shiga-like toxin	100	315	0	0	1	315	1	315	0	636
NCCP15739|4753	fid|18378678|locus|VBIEscCol129985_3110|	ECs2974	stx1A	Toxins	Shiga-like toxin	100	315	0	0	1	315	1	315	0	636
EDL933|NP_288672.1	fid|18378676|locus|VBIEscCol129985_3109|	ECs2973	stx1B	Toxins	Shiga-like toxin	100	89	0	0	1	89	1	89	4e-63	184
NCCP15739|4752	fid|18378676|locus|VBIEscCol129985_3109|	ECs2973	stx1B	Toxins	Shiga-like toxin	100	89	0	0	1	89	1	89	4e-63	184
EDL933|NP_286976.1	fid|18375026|locus|VBIEscCol129985_1307|	ECs1205	stx2A	Toxins	Shiga-like toxin	100	319	0	0	1	319	1	319	0	658
NCCP15739|4539	fid|18375026|locus|VBIEscCol129985_1307|	ECs1205	stx2A	Toxins	Shiga-like toxin	100	319	0	0	1	319	1	319	0	658
EDL933|NP_286977.1	fid|18375028|locus|VBIEscCol129985_1308|	ECs1206	stx2B	Toxins	Shiga-like toxin	100	89	0	0	1	89	1	89	1e-63	185
NCCP15739|4538	fid|18375028|locus|VBIEscCol129985_1308|	ECs1206	stx2B	Toxins	Shiga-like toxin	100	89	0	0	1	89	1	89	1e-63	185
