# Supplementary material for: Comparative genomic analysis of Shiga toxin-producing and non-Shiga toxin-producing Escherichia coli O157 isolated from outbreaks in Korea
Source: Gut Pathog. 2017 Feb 6;9:7. doi: 10.1186/s13099-017-0156-2 (PMC5292798; doi:10.1186/s13099-017-0156-2)
Supplement: Supplementary file 4 — Additional file 4: Table S4. Phage-associated regions in NCCP15739 and the reference strains. [file 13099_2017_156_MOESM4_ESM.xlsx]

## Sheet: Sheet1
Table S4. Phage-associated regions in NCCP15738, NCCP15739 and the reference strains
Strain	REGION	REGION NAME	REGION_LENGTH	COMPLETENESS	SCORE	#CDS	REGION_POSITION	POSSIBLE PHAGE	ACCESSION
EDL933	1	E1	23.4Kb	questionable	80	16	300053-323525	PHAGE_Entero_lambda
EDL933	2	E2	26.3Kb	intact	150	27	903669-930014	PHAGE_Entero_cdtI
EDL933	3	E3	46.1Kb	intact	150	64	1249453-1295563	PHAGE_Entero_2008
EDL933	4	E4	69.4Kb	intact	120	70	1330720-1400169	PHAGE_Entero_933W
EDL933	5	E5	52Kb	intact	150	57	1623741-1675806	PHAGE_Entero_2008
EDL933	6	E6	15.2Kb	incomplete	60	18	1678680-1693907	PHAGE_Salmo_ST64B
EDL933	7	E7	54.3Kb	intact	150	50	1693969-1748314	PHAGE_Escher_HK630
EDL933	8	E8	7.6Kb	questionable	90	9	1748352-1756006	PHAGE_Stx2_c_1717
EDL933	9	E9	97.4Kb	intact	150	109	1835960-1933360	PHAGE_Entero_2008
EDL933	10	E10	31.8Kb	intact	150	42	2116354-2148177	PHAGE_Escher_HK630
EDL933	11	E11	34.7Kb	incomplete	30	24	2142480-2177204	PHAGE_Gifsy_2
EDL933	12	E12	69.6Kb	intact	150	75	2272753-2342415	PHAGE_Entero_2008
EDL933	13	E13	21.1Kb	intact	120	28	2668170-2689290	PHAGE_Salmo_RE-2010
EDL933	14	E14	54.6Kb	intact	150	51	2743224-2797853	PHAGE_Entero_mEp460
EDL933	15	E15	58.5Kb	intact	150	74	2959005-3017546	PHAGE_Entero_2008
EDL933	16	E16	21.3Kb	questionable	80	27	3546082-3567479	PHAGE_Stx2_c_1717
EDL933	17	E17	20.5Kb	questionable	90	17	4649783-4670324	PHAGE_Stx2_c_1717
K12	1	K1	12Kb	incomplete	30	13	8238-20314	PHAGE_Cafete_BV_PW1	NC_014637
K12	2	K2	34.3Kb	intact	120	42	262122-296430	PHAGE_Entero_P1	NC_005856
K12	3	K3	21.3Kb	intact	130	35	563978-585280	PHAGE_Entero_lambda	NC_001416
K12	4	K4	19.8Kb	intact	110	26	1196090-1215894	PHAGE_Shigel_SfIV	NC_022749
K12	5	K5	39.1Kb	questionable	90	33	1393976-1433075	PHAGE_Escher_HK639	NC_016158
K12	6	K6	34.3Kb	intact	130	43	1617581-1651939	PHAGE_Entero_mEp460	NC_019716
K12	7	K7	13.5Kb	incomplete	50	16	2066976-2080571	PHAGE_Stx2_converting_1717	NC_011357
K12	8	K8	11.2Kb	incomplete	50	18	2464376-2475651	PHAGE_Shigel_SfIV	NC_022749
K12	9	K9	31.5Kb	incomplete	30	32	2749817-2781326	PHAGE_Entero_P4	NC_001609
K12	10	K10	41Kb	questionable	80	41	4502081-4543096	PHAGE_Entero_Sf6	NC_005344
NCCP15738	1	N1	48.7Kb	intact	150	53	313016-361725	PHAGE_Shigel_SfII	NC_021857
NCCP15738	2	N2	32Kb	intact	150	40	914608-946622	PHAGE_Entero_Fels_2	NC_010463
NCCP15738	3	N3	36.9Kb	intact	150	43	1650463-1687413	PHAGE_Entero_mEp460	NC_019716
NCCP15738	4	N4	34.8Kb	intact	150	49	2476784-2511604	PHAGE_Entero_P88	NC_026014
NCCP15738	5	N5	35.5Kb	intact	100	19	4968235-5003738	PHAGE_Escher_PA2	NC_028449
NCCP15739	1	S1	25.6Kb	questionable	80	15	433478-459137	PHAGE_Entero_SfI	NC_027339
NCCP15739	2	S2	34Kb	intact	150	42	1022551-1056639	PHAGE_Entero_mEp460	NC_019716
NCCP15739	3	S3	14.1Kb	incomplete	10	25	1288228-1302393	PHAGE_Shigel_POCJ13	NC_025434
NCCP15739	4	S4	59.5Kb	questionable	80	60	1337547-1397051	PHAGE_Stx2_converting_I	NC_003525
NCCP15739	5	S5	44.3Kb	intact	150	62	1539454-1583845	PHAGE_Entero_SfMu	NC_027382
NCCP15739	6	S6	12.4Kb	incomplete	60	19	1603719-1616213	PHAGE_Entero_BP_4795	NC_004813
NCCP15739	7	S7	15.2Kb	questionable	80	22	1629451-1644679	PHAGE_Shigel_SfIV	NC_022749
NCCP15739	8	S8	42.3Kb	intact	150	46	1644741-1687057	PHAGE_Entero_lambda	NC_001416
NCCP15739	9	S9	44.2Kb	incomplete	50	38	1787496-1831739	PHAGE_Escher_PA2	NC_028449
NCCP15739	10	S10	32.3Kb	incomplete	30	28	1988418-2020777	PHAGE_Gifsy_1	NC_010392
NCCP15739	11	S11	22.2Kb	questionable	90	31	2125637-2147883	PHAGE_Entero_YYZ_2008	NC_011356
NCCP15739	12	S12	26.5Kb	intact	110	35	2539178-2565749	PHAGE_Entero_mEp213	NC_019720
NCCP15739	13	S13	27.6Kb	incomplete	40	40	2732015-2759632	PHAGE_Entero_YYZ_2008	NC_011356
NCCP15739	14	S14	9.6Kb	incomplete	20	7	3003032-3012644	PHAGE_Entero_Sf6	NC_005344
NCCP15739	15	S15	15.4Kb	incomplete	40	17	5293795-5309244	PHAGE_Entero_N15	NC_001901
NCCP15739	16	S16	24.4Kb	intact	150	53	5348873-5373286	PHAGE_Entero_YYZ_2008	NC_011356
