# Supplementary material for: Comparative genomic analysis of Shiga toxin-producing and non-Shiga toxin-producing Escherichia coli O157 isolated from outbreaks in Korea
Source: Gut Pathog. 2017 Feb 6;9:7. doi: 10.1186/s13099-017-0156-2 (PMC5292798; doi:10.1186/s13099-017-0156-2)
Supplement: Supplementary file 5 — Additional file 5: Table S5. Antibiotic resistance genes of NCCP15739 and NCCP15738. [file 13099_2017_156_MOESM5_ESM.xlsx]

## Sheet: Anti-microbial resistance
Table S5. Anti-microbial resistance genes of NCCP15739 and NCCP15738
Antibiotics	Resistance gene	NCCP15739		NCCP15738		% Identity	Query/ HSP length	Accession number
		Contig	Position in contig	Contig	Position in contig
Aminoglycoside	strA / aph(3'')-Ib	Scaffold85	1158..1961	-	-	100	804 / 804	AF321551
	strB / aph(6)-Id	Scaffold85	1961..2797	-	-	100	837 / 837	M96392
	aph(3')-Ia	Scaffold112	193..1008	-	-	100	816 / 816	V00359
	aadA1	-	-	Scaffold73	648..1439	100	792 / 792	JX185132
	rmtB	-	-	Scaffold84	86..841	100	756 / 756	AB103506
Beta-lactam	blaTEM-1B	Scaffold95	592..1452	Scaffold103	148..1008	100	861 / 861	JF910132
Fluoroquinolone	oqxB	-	-	Scaffold63	1518..4670	100	3153 / 3153	EU370913
	oqxA	-	-	Scaffold63	319..1494	100	1176 / 1176	EU370913
Sulphonamide	sul1	-	-	Scaffold73	1857..2783	100	927 / 927	CP002151
	sul2	Scaffold85	282..1097	-	-	100	816 / 816	HQ840942
Tetracycline	tet(A)	-	-	Scaffold48	493..1692	100	1200 / 1200	AJ517790
Trimethoprim	dfrA1	-	-	Scaffold73	82..555	100	474 / 474	JQ690541
